# Supplementary material for: ASCL1 Is Involved in the Pathogenesis of Schizophrenia by Regulation of Genes Related to Cell Proliferation, Neuronal Signature Formation, and Neuroplasticity
Source: Int J Mol Sci. 2023 Oct 30;24(21):15746. doi: 10.3390/ijms242115746 (PMC10648210; doi:10.3390/ijms242115746)
Supplement: Supplementary file 1 [file ijms-24-15746-s001.zip]

Archive with 13 entries (13 files):
- Figure S1_.tif
- Figure S2_.tif
- Table S1 SNPs in C12Orf42 associated with SZ based on the PGC3 GWAS.xlsx
- Table S10 DEGs containing the RARE motif.xlsx
- Table S11 Oligonucleotides.xlsx
- Table S2 Standard_cultivation_NTC vs ASCL1-del_DEG_list.xlsx
- Table S3 RA_differentiated_NTC vs ASCL1-del_DEG_list.xlsx
- Table S4 NTC (normal conditions) vs NTC (RA differentiated)_DEG_list.xlsx
- Table S5 ASCL1-del (normal conditions) vs ASCL1-del (RA differentiated)_DEG_list.xlsx
- Table S6 Chip-seq Data.xlsx
- Table S7 DisGeNet Data.xlsx
- Table S8 STRING output.xlsx
- Table S9 RXRA target genes.xlsx
