# Supplementary material for: ASCL1 Is Involved in the Pathogenesis of Schizophrenia by Regulation of Genes Related to Cell Proliferation, Neuronal Signature Formation, and Neuroplasticity
Source: Int J Mol Sci. 2023 Oct 30;24(21):15746. doi: 10.3390/ijms242115746 (PMC10648210; doi:10.3390/ijms242115746)
Supplement: Supplementary file 1 [file ijms-24-15746-s001.zip › Table S1 SNPs in C12Orf42 associated with SZ based on the PGC3 GWAS.xlsx]

## Sheet: Лист1
Chromosome	SNP	Base pair	Odds Ratio	p-value	Gene
12	rs17450122	103354394	1.06737	2.15E-06	Intergenic_ASCL1_C12orf42
12	rs36104021	103361112	1.06003	5.22E-06	Intergenic_ASCL1_C12orf42
12	rs6539060	103373017	1.0594	5.61E-06	Intergenic_ASCL1_C12orf42
12	rs61941099	103374378	1.05866	7.32E-06	Intergenic_ASCL1_C12orf42
12	rs35020753	103374573	1.05781	9.59E-06	Intergenic_ASCL1_C12orf42
12	rs61941104	103379334	1.05781	9.95E-06	Intergenic_ASCL1_C12orf42
12	rs1401988	103561799	1.04749	4.63E-08	C12Orf42
12	12:103562499_T_C	103562499	1.04791	3.64E-08	C12Orf42
12	rs10860949	103573575	1.04812	3.11E-08	C12Orf42
12	rs7306170	103574202	1.043	4.23E-07	C12Orf42
12	rs10778221	103575583	1.04854	2.24E-08	C12Orf42
12	rs10860950	103575787	1.03583	7.77E-06	C12Orf42
12	rs7308934	103580200	1.04854	2.29E-08	C12Orf42
12	rs1879250	103581041	1.04823	2.46E-08	C12Orf42
12	rs10860955	103581985	1.04812	2.54E-08	C12Orf42
12	rs1607691	103591508	1.03593	7.05E-06	C12Orf42
12	rs1607690	103591612	1.04875	1.74E-08	C12Orf42
12	rs10860960	103594062	1.04928	1.26E-08	C12Orf42
12	rs10860961	103594712	1.03614	6.36E-06	C12Orf42
12	rs10860963	103595080	1.03614	6.41E-06	C12Orf42
12	rs11111488	103595268	1.03614	6.26E-06	C12Orf42
12	rs10860964	103596455	1.04938	1.22E-08	C12Orf42
12	rs870865	103596917	1.03634	5.67E-06	C12Orf42
12	rs2139556	103597146	1.04938	1.18E-08	C12Orf42
12	rs7133857	103600131	1.04938	1.18E-08	C12Orf42
12	rs10860965	103605337	1.03541	9.64E-06	C12Orf42
12	rs10860966	103605765	1.04812	2.96E-08	C12Orf42
12	rs10778224	103608071	1.0477	3.98E-08	C12Orf42
12	rs12229151	103611069	1.04269	9.09E-07	C12Orf42
