# Supplementary material for: ASCL1 Is Involved in the Pathogenesis of Schizophrenia by Regulation of Genes Related to Cell Proliferation, Neuronal Signature Formation, and Neuroplasticity
Source: Int J Mol Sci. 2023 Oct 30;24(21):15746. doi: 10.3390/ijms242115746 (PMC10648210; doi:10.3390/ijms242115746)
Supplement: Supplementary file 1 [file ijms-24-15746-s001.zip › Table S10 DEGs containing the RARE motif.xlsx]

## Sheet: functional_enrichment_String
Name	RARE motif	log2FoldChange
CYP26A1	DR5	11.14
KYNU	DR1	8.33
GDA	DR1 (2X), DR5	8.07
ABCB5	DR2	7.9
LRMP	DR5	7.6
SEMA3E	DR5	6.55
RARB	DR5	5.58
TPK1	DR5	5.06
BACE2	DR5	4.95
PCDH7	DR1	4.3
CCDC146	DR1	2.4
ELMOD1	DR5	2.08
TSPAN7	DR1	1.93
SZT2	DR1	1.84
CDK5R2	DR1	1.66
ASXL3	DR2 (2X)	1.44
ARSA	DR1	1.29
RND2	DR1	1.13
SPTAN1	DR1	1.11
AGPS	DR1	-0.69
EIF2A	DR1	-0.77
PSMC5	DR1	-0.93
EEF1AKNMT	DR5	-0.94
PPM1G	DR5	-1.05
NOL7	DR1	-1.08
WDR12	DR2	-1.1
CAND1	DR1	-1.12
SELENOI	DR1	-1.14
MTR	DR2	-1.14
SNRPF	DR1	-1.18
SERP1	DR1	-1.67
GRPEL1	DR1	-1.8
UCHL5	DR5	-1.8
ABCE1	DR5	-2.09
ADAMTS3	DR2	-3.04
RTL1	DR2	-4.02
