# Supplementary material for: ASCL1 Is Involved in the Pathogenesis of Schizophrenia by Regulation of Genes Related to Cell Proliferation, Neuronal Signature Formation, and Neuroplasticity
Source: Int J Mol Sci. 2023 Oct 30;24(21):15746. doi: 10.3390/ijms242115746 (PMC10648210; doi:10.3390/ijms242115746)
Supplement: Supplementary file 1 [file ijms-24-15746-s001.zip › Table S11 Oligonucleotides.xlsx]

## Sheet: Лист1
		Name	Sequence 5'-> 3'
		Genomic DNA primers
		ASCL1_N-1_DNA_check_F	CGTCCCGGATCGCTCTGAT
		ASCL1_C-2_DNA_check_R	TCAGAGGGAGGACGAAGGCAAGA
		gRNA cloning primers
		ASCL1_S1_BsaI-F	ATATAGGTCTCTCACCGGAGCTTTCCATGCGCAGCGGGTTTTAGAGCTAGAAATAGCAAG
		ASCL1_S2_BsaI_R	GAGAGGGTCTCCAAACGTTTCTTTGCCACGGCCGCACGGTGTTTCGTCCTTTCCAC
		Dual-sgRNA-1-F	ACGCCTGGTGAGCTCATAGTCCTGTCGGGTTTCGC
		Dual-sgRNA-1-PstI-R	GCCATTTGTCTGCAGAAAAAAGCACCGACTCGGTGCCACTTTTTCAAGTTGAT
		Dual-sgRNA-2-PstI-F	AGCGCGTGCGCCAATTCTGC
		Dual-sgRNA-2-XhoI-R	GAAGAAGAACTCGAGGGTCGTTGGGCGGTCAGCCAGG
		pCheck cloning primers
		ASCL1_BsmBI_HindIII_F	ATAATTCGTCTCAAGCTCGTCCCGGATCGCTCTGATTCC
		ASCL1_BsmBI_R	TTATCGTCTCCCCCCACCGAACCAGTTGGTGAAGTCGA
		EF1a_PciI_F	ATATAACATGTCGAGTGGCTCCGGTGCCCGT
		RFP_rev_bGH_pA_R	AACTAGAAGGCACAGTCGAGGCTGATCAGCGAGCTCTCAATTAAGTTTGTGCCCCAGT
		bGH_polyA_F	AGCTCGCTGATCAGCCTCGAC
		bGH_PolyA_PciI_R	ATATAACATGTTCCCCAGCATGCCTGCTATTCTCTTCC
		T2A_GFP_3FLAG_F	ATTACAAAGACGATGACGATAAGGGCAGTGGAGAGGGCAGAGGA
		GFP_R	TTTAAGGTACCTTTTACTTGTACAGCTCGTCCAT
		3-FLAG_BsmBI_F	ATATATCGTCTCTGGGGGAGACTATAAGGACCACGACGGAGACTAC
		3-FLAG_R	CTTATCGTCATCGTCTTTGTAA
		RT-qPCR primers
		ASCL1_qPCR_F	AACTACTCCAACGACTTGAACTCCATGGC
		ASCL1_qPCR_R	GCTGAGCGGGTCGTAAGAGCC
		ADAMTS9_qPCR_F	CAACCCCTGGATGTGGTCAAA
		ADAMTS9-qPCR_R	AGTTGGACAGGCAAAGGGTAG
		COL3A1_qPCR_F	GCCAAATATGTGTCTGTGACTCA
		COL3A1_qPCR_R	GGGCGAGTAGGAGCAGTTG
		GAPDH_qPCR_F	GACAGTCAGCCGCATCTTCT
		GAPDH_qPCR_R	GACCAAATCCGTTGACTCCGA
		RPS17_qPCR_F	ATGTTCCTGAGGTCTCAGCCTT
		RPS17_qPCR_R	CCTGAAGGTTGGACAGACTGC
