# Supplementary material for: ASCL1 Is Involved in the Pathogenesis of Schizophrenia by Regulation of Genes Related to Cell Proliferation, Neuronal Signature Formation, and Neuroplasticity
Source: Int J Mol Sci. 2023 Oct 30;24(21):15746. doi: 10.3390/ijms242115746 (PMC10648210; doi:10.3390/ijms242115746)
Supplement: Supplementary file 1 [file ijms-24-15746-s001.zip › Table S2 Standard_cultivation_NTC vs ASCL1-del_DEG_list.xlsx]

## Sheet: Лист1
ENSEMBL_ID	GENE_SYMBOL	log2FoldChange (ASCL1-del vs NTC)	p-value	p-value, adjasted
ENSG00000120149	MSX2	-1.85935476275892	5.94748254398698e-09	9.81334619757852e-07
ENSG00000122884	P4HA1	1.05043368726558	9.80435086767141e-07	9.66287869072179e-05
ENSG00000134013	LOXL2	1.55603371715238	9.64315195634348e-07	9.56822205938541e-05
ENSG00000198324	PHETA1	-1.66459241481569	9.49240024111312e-07	9.48271411841811e-05
ENSG00000186469	GNG2	1.0497773568876	7.04064123664172e-08	9.3992560509167e-06
ENSG00000158089	GALNT14	-3.59090809466878	2.43005499696959e-14	9.39088358697325e-12
ENSG00000122585	NPY	1.51759907128374	2.35767469793741e-14	9.35741971330024e-12
ENSG00000182912	pseudogene	1.80698860855301	9.28696368784397e-07	9.34103162712252e-05
ENSG00000051620	HEBP2	1.67804247943264	3.44929129956964e-12	9.20960776985094e-10
ENSG00000121577	POPDC2	1.77943342941927	9.09055305344652e-07	9.20653597171463e-05
ENSG00000168993	CPLX1	-2.43634554416302	3.37833706040941e-12	9.18719995039114e-10
ENSG00000132329	RAMP1	1.7414783720407	4.00076944831571e-11	9.17989052320566e-09
ENSG00000154229	PRKCA	-1.76976086099563	1.47015021383034e-16	8.99548162087441e-14
ENSG00000105737	GRIK5	-1.91515645061373	8.44468311117948e-07	8.61181746442158e-05
ENSG00000077092	RARB	2.73302283147224	4.16300806452528e-10	8.37448951062381e-08
ENSG00000104765	BNIP3L	0.940244070896999	7.90033877702302e-07	8.11304020563518e-05
ENSG00000110076	NRXN2	-3.20836401364843	1.26955579076593e-16	8.10583773365114e-14
ENSG00000165895	ARHGAP42	1.75666456607533	4.74816241426806e-09	7.92349602880983e-07
ENSG00000153233	PTPRR	1.34849155084078	7.64686012190049e-07	7.90803809085273e-05
ENSG00000166833	NAV2	1.90966836500151	1.70483422648427e-15	7.82359081747545e-13
ENSG00000152377	SPOCK1	1.8886663182518	4.62447503897133e-09	7.80579493647057e-07
ENSG00000289575	LOC124905233	4.17805059122997	2.30006734935447e-13	7.67647477847055e-11
ENSG00000235823	OLMALINC	1.77280741736249	3.26020374136656e-11	7.59937967332825e-09
ENSG00000166900	STX3	1.7587792630878	4.43510377121891e-09	7.57319754422671e-07
ENSG00000142549	IGLON5	-3.44543594516097	3.64847916989144e-10	7.44137730692442e-08
ENSG00000131055	COX4I2	1.93834040785759	5.49349792430559e-08	7.40110247875482e-06
ENSG00000118515	SGK1	-3.97182760802523	1.00299375462231e-60	7.36448164331431e-57
ENSG00000188613	NANOS1	1.42442751741267	2.6422152836554e-12	7.32093046046783e-10
ENSG00000078114	NEBL	1.87234910667305	3.33057879770502e-10	6.88866896398565e-08
ENSG00000122756	CNTFR	-1.49235129922982	4.9624093212876e-08	6.74749822991744e-06
ENSG00000233928	pseudogene	-14.1384584368164	3.64110006163716e-26	6.68369430064271e-23
ENSG00000156298	TSPAN7	1.62879021721547	2.80753716348427e-11	6.64978762028493e-09
ENSG00000228709	pseudogene	1.85438963055878	6.05849436496895e-07	6.30985742904745e-05
ENSG00000176105	YES1	-5.74679030636713	4.57045262625229e-25	6.1015542560468e-22
ENSG00000149084	HSD17B12	-3.15859055253914	6.93327934537347e-20	5.9891298345182e-17
ENSG00000240583	AQP1	2.86089471109205	2.47848656940067e-11	5.96665168387686e-09
ENSG00000140557	ST8SIA2	-1.83402113609937	5.65900297852891e-07	5.93588990997836e-05
ENSG00000124788	ATXN1	3.17503144577133	1.23573071562316e-15	5.85377598675037e-13
ENSG00000099994	SUSD2	3.94233313157665	1.43203139132263e-14	5.84149471710358e-12
ENSG00000277586	NEFL	-1.27006988112996	2.34795068140531e-11	5.74660929273949e-09
ENSG00000138083	SIX3	-1.31493818910536	5.42965358444076e-07	5.73629229406565e-05
ENSG00000107731	UNC5B	-1.21201101782495	2.69322795383341e-10	5.65000750029195e-08
ENSG00000124302	CHST8	-2.52955528263566	3.23302007726479e-09	5.60173482643911e-07
ENSG00000168916	ZNF608	1.34789049540318	3.24240694754732e-09	5.60173482643911e-07
ENSG00000150672	DLG2	3.00778581086015	3.96795494291689e-08	5.44574003147052e-06
ENSG00000182836	PLCXD3	-2.94534378176849	1.07051481933656e-15	5.24017004065245e-13
ENSG00000185201	IFITM2	1.76882838469451	4.82844120467997e-07	5.13809123845836e-05
ENSG00000117152	RGS4	1.03038156437909	4.71380581470321e-07	5.05271813057786e-05
ENSG00000172201	ID4	-2.47143319774447	4.65247008437827e-07	5.02364141096286e-05
ENSG00000270607	pseudogene	3.13451328912004	1.1917957235156e-14	5.00043434280761e-12
ENSG00000152256	PDK1	1.81198605277253	7.15141831984768e-17	4.77357172849832e-14
ENSG00000197747	S100A10	1.93299870279382	9.35189733544534e-16	4.73560732313844e-13
ENSG00000135902	CHRND	3.71225009258603	3.31854986000107e-08	4.59744383906752e-06
ENSG00000053438	NNAT	-5.64235337518046	2.11377977855811e-10	4.49867478958345e-08
ENSG00000162545	CAMK2N1	-2.61676934736759	2.07655889340642e-10	4.48445108083431e-08
ENSG00000111249	CUX2	-1.67705214532472	4.10130209675176e-07	4.46130528079997e-05
ENSG00000171867	PRNP	-4.78832111552732	1.55623446502649e-12	4.39486598440653e-10
ENSG00000120889	TNFRSF10B	2.28313733907659	4.0359278937004e-23	4.23340007992788e-20
ENSG00000124194	GDAP1L1	-2.13204212878287	3.77621522132767e-07	4.15787958978276e-05
ENSG00000175938	ORAI3	1.75259245709605	3.79404742956003e-07	4.15787958978276e-05
ENSG00000286733	LINC02348	4.50323277488835	3.7587253528204e-07	4.15787958978276e-05
ENSG00000108691	CCL2	-3.13160536870985	3.46102065567677e-07	3.87977773500865e-05
ENSG00000138795	LEF1	-1.97597459953891	2.72249247198491e-08	3.80760018581889e-06
ENSG00000112715	VEGFA	1.24538385951164	2.64400433439275e-08	3.73338496639976e-06
ENSG00000134323	MYCN	2.34881447791924	2.62134959162758e-08	3.73338496639976e-06
ENSG00000091129	NRCAM	-1.58837622065103	8.55857733148925e-15	3.69655023861528e-12
ENSG00000198963	RORB	-1.67836471445866	3.21035957515221e-07	3.62647156623925e-05
ENSG00000112936	C7	-2.22928774435589	1.40937426195591e-31	3.44944350613708e-28
ENSG00000116981	NT5C1A	-1.84256492763413	2.21427239699266e-08	3.18790099508207e-06
ENSG00000128564	VGF	-1.20444156262379	2.1535477874211e-08	3.13117319388899e-06
ENSG00000221866	PLXNA4	-2.17804613061787	1.75133331978945e-09	3.11182226991457e-07
ENSG00000276644	DACH1	1.20344177044969	1.75880999933885e-09	3.11182226991457e-07
ENSG00000073792	IGF2BP2	-6.0986841771786	2.71952686457186e-07	3.11066329200172e-05
ENSG00000164326	CARTPT	4.42990579054421	2.73255406651836e-07	3.11066329200172e-05
ENSG00000133019	CHRM3	3.0251802908004	5.76825797254953e-16	3.02524529738892e-13
ENSG00000125266	EFNB2	1.17982094685141	2.497446195562e-07	2.88779506943527e-05
ENSG00000255690	TRIL	1.48587899811792	1.25006722739138e-10	2.73988615436455e-08
ENSG00000176788	BASP1	-3.77887651731496	4.86760378136377e-16	2.6474356121973e-13
ENSG00000145730	PAM	0.961506227320657	2.26083544638196e-07	2.63494988334279e-05
ENSG00000178403	NEUROG2	4.35903614165582	1.742401836448e-71	2.55871709682388e-67
ENSG00000113657	DPYSL3	0.954077960146056	2.17471655946393e-07	2.55485701405823e-05
ENSG00000184254	ALDH1A3	1.72253479497286	1.40749728493012e-09	2.55174044804924e-07
ENSG00000146674	IGFBP3	-2.12483426332402	8.76328920744768e-13	2.52331180414449e-10
ENSG00000139629	GALNT6	1.74830194949005	1.34954263920941e-09	2.47725420709878e-07
ENSG00000061337	LZTS1	1.97390855659032	1.31641456057605e-09	2.44703136988093e-07
ENSG00000137699	TRIM29	2.97454605133107	2.03283296163189e-07	2.40743161625518e-05
ENSG00000118689	FOXO3	1.00710023306591	1.93363813141569e-07	2.30857528128776e-05
ENSG00000147255	IGSF1	1.95092209391143	7.83122854013177e-13	2.3000318222367e-10
ENSG00000089199	CHGB	1.10227566138941	1.01705473586263e-10	2.26294678729434e-08
ENSG00000144824	PHLDB2	2.02826926823968	6.60546932003396e-14	2.25584458057439e-11
ENSG00000105409	ATP1A3	-1.33727456344991	1.50597590096093e-08	2.21152561056113e-06
ENSG00000071575	TRIB2	-1.4143679323311	1.44790960708458e-08	2.14773258384213e-06
ENSG00000133958	UNC79	-2.43829550555345	1.44335532700434e-08	2.14773258384213e-06
ENSG00000163638	ADAMTS9	1.27475838907188	7.15355986655016e-13	2.14387809469978e-10
ENSG00000162433	AK4	1.64056144767594	8.27061769094028e-12	2.05854272527895e-09
ENSG00000089169	RPH3A	-4.47641574770632	4.58996629966282e-15	2.04253500334995e-12
ENSG00000143036	SLC44A3	1.66365197690807	1.64441756932191e-07	1.97936655782723e-05
ENSG00000167414	GNG8	1.6366740995956	7.76831046553442e-12	1.96685584804091e-09
ENSG00000179361	ARID3B	1.63797102965524	7.64801027905717e-12	1.96685584804091e-09
ENSG00000129757	CDKN1C	1.61079623064195	5.52234490156186e-14	1.93084844951038e-11
ENSG00000183971	NPW	-3.46232851312961	2.39932313985872e-18	1.85442422678028e-15
ENSG00000100314	CABP7	7.32024472960043	3.1755495976519e-16	1.79357484005839e-13
ENSG00000118946	PCDH17	-1.59327861784017	1.47305947306876e-07	1.78775854231527e-05
ENSG00000215218	UBE2QL1	-2.59005956216062	2.17115121400959e-19	1.77129753209616e-16
ENSG00000019991	HGF	1.30652720561078	1.44038569344519e-07	1.76267199235355e-05
ENSG00000072310	SREBF1	1.40471684479948	1.14946791024299e-08	1.74019961463076e-06
ENSG00000130294	KIF1A	-2.11338723588339	2.39984267879361e-17	1.67817570181353e-14
ENSG00000083857	FAT1	1.19288020018205	8.7984983097918e-10	1.65648650870888e-07
ENSG00000135111	TBX3	-1.10333215106377	1.33824460076908e-07	1.65143882036083e-05
ENSG00000171551	ECEL1	1.55992121433938	1.33097031270247e-07	1.65143882036083e-05
ENSG00000139352	ASCL1	1.21472086250345	1.06306990633302e-08	1.62616474734379e-06
ENSG00000112038	OPRM1	-2.78307168896373	5.20111141662469e-13	1.59121502402362e-10
ENSG00000197406	DIO3	3.29272762684037	2.16609720922755e-17	1.59045687587533e-14
ENSG00000172572	PDE3A	1.54626730564802	4.37285441738708e-14	1.56622846632511e-11
ENSG00000101489	CELF4	-3.00858988884402	4.25097270230483e-14	1.56063835333366e-11
ENSG00000077279	DCX	-1.74993150343876	4.14253241204724e-14	1.55982278130548e-11
ENSG00000078549	ADCYAP1R1	-1.52619639941897	1.00303148316459e-08	1.55047550844968e-06
ENSG00000041353	RAB27B	3.33502973396066	8.00511427774665e-10	1.52668965154168e-07
ENSG00000101888	NXT2	1.21976259549227	1.21231674425745e-07	1.52161293926673e-05
ENSG00000145012	LPP	2.05270705607651	7.71393922348556e-10	1.49051575653797e-07
ENSG00000135116	HRK	3.06380034229609	4.62789743172638e-13	1.44597178265749e-10
ENSG00000143320	CRABP2	2.40381124531916	4.46073378878054e-13	1.43957751074367e-10
ENSG00000184613	NELL2	1.57087047393939	4.50940180416812e-13	1.43957751074367e-10
ENSG00000121440	PDZRN3	1.47597277798732	1.13672267343865e-07	1.43903210857299e-05
ENSG00000180616	SSTR2	1.47710036449285	1.12691932956258e-07	1.43902698735882e-05
ENSG00000170091	NSG2	-2.78767053548332	2.87337686506929e-41	1.40651797545142e-37
ENSG00000139289	PHLDA1	3.51395326158569	4.68073475146237e-32	1.3747317965045e-28
ENSG00000100095	SEZ6L	-4.95462451613639	1.06387669966743e-07	1.37044116970318e-05
ENSG00000196482	ESRRG	-2.26381807264495	9.28377003020637e-26	1.36332162893581e-22
ENSG00000168542	COL3A1	2.39019860412608	8.11884191767608e-26	1.32472437290081e-22
ENSG00000104722	NEFM	-2.93173405760208	3.55095857432675e-34	1.30364566659971e-30
ENSG00000147256	ARHGAP36	2.0410122007799	6.10759795789346e-28	1.28128680016665e-24
ENSG00000076356	PLXNA2	-1.45184140354033	9.85377194594714e-08	1.2805543453649e-05
ENSG00000237819	CDK6-AS1	1.92260782098247	5.65087352731383e-11	1.2766627345939e-08
ENSG00000204682	MIR1915HG	1.62340510893356	9.63688149317017e-08	1.26355004220718e-05
ENSG00000182747	SLC35D3	1.87353895161893	6.39340376737501e-10	1.25182845765203e-07
ENSG00000165731	RET	1.86922086088041	1.29217291911696e-22	1.18597245732703e-19
ENSG00000165983	PTER	4.33774927447257	5.94178590225145e-10	1.17912332398057e-07
ENSG00000095739	BAMBI	-1.45921748636353	7.46299158049844e-09	1.16589395063425e-06
ENSG00000100285	NEFH	-3.3418665170582	1.18068641591385e-22	1.15589200117966e-19
ENSG00000148700	ADD3	1.12173059651003	7.13363751394821e-09	1.12642437518634e-06
ENSG00000166292	TMEM100	-2.06276607554263	7.12757818322134e-09	1.12642437518634e-06
ENSG00000167244	IGF2	1.73778020412988	9.51761703922084e-25	1.07512466323814e-21
ENSG00000167767	KRT80	2.91628216779054	9.43051242353095e-25	1.07512466323814e-21
ENSG00000148848	ADAM12	-1.52208561260024	6.63586529459559e-09	1.07085364671578e-06
ENSG00000185008	ROBO2	1.5891092659039	7.98746306054743e-08	1.05671977517242e-05
ENSG00000163364	LINC01116	1.75964906184443	1.79484266859067e-16	1.05429058353016e-13
ENSG00000145920	CPLX2	-2.5841153219823	3.97579453331908e-12	1.04258112003198e-09
ENSG00000136205	TNS3	1.70144755979684	6.26377209492202e-09	1.02203881348811e-06
ENSG00000089048	ESF1	-0.695689042790906	0.00178962476964667	0.0499631934263522
ENSG00000131188	PRR7	-1.01743318487767	0.00178214219413339	0.0498818126267607
ENSG00000175602	CCDC85B	-0.969290487369238	0.00177869023030762	0.0498818126267607
ENSG00000224081	SLC44A3-AS1	1.81529978527988	0.00178331301525702	0.0498818126267607
ENSG00000170419	VSTM2A	1.0499480694203	0.00177265239799674	0.0498685832654831
ENSG00000169750	RAC3	-0.671483992485289	0.00176676185390999	0.0497982683774822
ENSG00000152127	MGAT5	0.616660509053008	0.00175803647827318	0.0496476263143109
ENSG00000263001	GTF2I	-0.807629771979796	0.0016925602222026	0.0478906490617441
ENSG00000101144	BMP7	-2.50879850103567	0.00168886189356455	0.0478782565772112
ENSG00000139318	DUSP6	0.638876917830551	0.00168705667968031	0.0478782565772112
ENSG00000105926	PALS2	0.666438292379947	0.00168221515764715	0.0478746697481559
ENSG00000167964	RAB26	1.55063624275938	0.00167123133093666	0.0476544312520483
ENSG00000116544	DLGAP3	-2.45203221440587	0.00165389641110327	0.0472518848191665
ENSG00000130164	LDLR	0.969430038707789	0.00161534786693414	0.0462405135008341
ENSG00000112541	PDE10A	0.726142416886877	0.00161067055427904	0.0462119318212588
ENSG00000130881	LRP3	-1.33329273606862	0.00161120252587569	0.0462119318212588
ENSG00000067840	PDZD4	-0.729372108639071	0.00159655016072122	0.0459712531572374
ENSG00000134333	LDHA	0.583743320013698	0.00157911651155893	0.0455585971949763
ENSG00000167978	SRRM2	-0.559572091894628	0.00156974718954272	0.045377435981171
ENSG00000175497	DPP10	-2.75078796777632	0.0015696192990523	0.045377435981171
ENSG00000165240	ATP7A	0.695531019630243	0.00154416807259799	0.044814442976485
ENSG00000224090	LOC100129175	2.74380274435428	0.00154024788199798	0.0447891884101788
ENSG00000070444	MNT	0.844680158261519	0.00151395945092356	0.0441120923349455
ENSG00000259439	LINC01833	-1.26995163618261	0.00150927629436977	0.0440630663674356
ENSG00000176641	RNF152	-1.09725776576692	0.00149453340083959	0.0437195677118114
ENSG00000229407	pseudogene	-1.31218612033609	0.00147415808417088	0.0432096037246496
ENSG00000198355	PIM3	-0.897636529394179	0.0014708336888512	0.0431983854415598
ENSG00000254202	pseudogene	3.94601119119338	0.00146932832710654	0.0431983854415598
ENSG00000100401	RANGAP1	-0.766275504121388	0.00144416926713193	0.0425855937506673
ENSG00000124209	RAB22A	0.662025538794912	0.00144383488818479	0.0425855937506673
ENSG00000288701	PRRC2B	-1.01368859684697	0.00143337220740367	0.0424376428744415
ENSG00000160285	LSS	0.703652052667445	0.00140870805965079	0.0417916724363069
ENSG00000186862	PDZD7	2.51143600147371	0.0014066238225041	0.0417916724363069
ENSG00000166250	CLMP	-0.615704950738702	0.00140130642014493	0.0417407399185158
ENSG00000247627	MTND4P12	-1.06769494983715	0.00140073533412128	0.0417407399185158
ENSG00000127324	TSPAN8	-1.64137035829487	0.00135819685667741	0.0406214273733356
ENSG00000101161	PRPF6	-0.678516476508555	0.00134426566440737	0.0402868189424944
ENSG00000126778	SIX1	2.41882548714522	0.00133287498196736	0.0400271351946641
ENSG00000092010	PSME1	0.645593537771964	0.00132781960929782	0.0399570306609396
ENSG00000117016	RIMS3	0.66516393525739	0.00132149915692128	0.0398484910049057
ENSG00000079689	SCGN	-4.29655976924832	0.00131444591208452	0.0397173625904552
ENSG00000114268	PFKFB4	1.24890739266822	0.00130987698725038	0.0396609145521067
ENSG00000142686	C1orf216	-1.07190419950352	0.00129111095350249	0.0391734800664959
ENSG00000188229	TUBB4B	-0.60871812763233	0.00127266970010686	0.0386939017516961
ENSG00000177679	SRRM3	-0.93202655619963	0.00126634268446015	0.0385814156043512
ENSG00000130159	ECSIT	-0.784963384862344	0.00123037710413537	0.0375980722621208
ENSG00000134986	NREP	0.768252256878726	0.00122965809486284	0.0375980722621208
ENSG00000179603	GRM8	-1.91512599988175	0.00123150648676065	0.0375980722621208
ENSG00000237686	SCIRT	5.27642487051986	0.0012208969894103	0.0375081010240383
ENSG00000106976	DNM1	-0.764433143376308	0.00121831006825851	0.0375070929819209
ENSG00000107147	KCNT1	-3.91001542334697	0.00121776640085551	0.0375070929819209
ENSG00000130021	PUDP	0.662806320224487	0.00121176197951353	0.0374625782508551
ENSG00000095319	NUP188	-0.812219376798401	0.00117990245132073	0.0365545727798417
ENSG00000163251	FZD5	1.52035505603356	0.00117608974310284	0.0365134838847044
ENSG00000163536	SERPINI1	1.31263107757576	0.0011714985530663	0.0365134838847044
ENSG00000228253	ATP8	-0.650831744330178	0.00117373533696269	0.0365134838847044
ENSG00000179348	GATA2	-0.589026126040928	0.00115772894084172	0.0361728712686396
ENSG00000078808	SDF4	-0.718774809024301	0.00114337393479694	0.0358005250159766
ENSG00000105722	ERF	-0.73686290653617	0.0011339018672032	0.0355798053843568
ENSG00000075945	KIFAP3	0.758589022445407	0.00113025408834717	0.0355412875532723
ENSG00000108106	UBE2S	-0.678515312733727	0.00112269523143066	0.0353793550934747
ENSG00000079841	RIMS1	1.41875748137674	0.00110172679928107	0.0347932431127795
ENSG00000169718	DUS1L	-0.670592133006355	0.00107916325202396	0.0341541214568358
ENSG00000240489	pseudogene	-0.934394215293556	0.00107770011488131	0.0341541214568358
ENSG00000177839	PCDHB9	0.980583535275201	0.00106461749118078	0.0338396273982463
ENSG00000174939	ASPHD1	-1.08467436253197	0.00104701427407159	0.0333522876675517
ENSG00000160293	VAV2	-0.761051058019296	0.00103903804277326	0.0331701601263592
ENSG00000117600	PLPPR4	-1.13963524111419	0.00103460828405881	0.0331007029442345
ENSG00000158050	DUSP2	-1.45420197606814	0.00102784687237029	0.0329561819230517
ENSG00000259917	pseudogene	-1.10300695614643	0.00102548505131947	0.0329524025790513
ENSG00000132382	MYBBP1A	-0.90151125463734	0.00101957862743472	0.0328344564558748
ENSG00000117602	RCAN3	0.825027795233767	0.00101102346566918	0.0326305046007735
ENSG00000119950	MXI1	0.678921630268302	0.0010028523661689	0.0324380770863223
ENSG00000101608	MYL12A	0.621016383947319	0.000990878816015031	0.0321215351284343
ENSG00000170743	SYT9	1.01112623112181	0.000975402517346247	0.0316897919628974
ENSG00000180573	H2AC6	0.796586777546747	0.000974638887036021	0.0316897919628974
ENSG00000063241	ISOC2	-0.792961028109154	0.000964696321329411	0.0314812566193831
ENSG00000144668	ITGA9	-1.38693034925521	0.000962881353837392	0.0314812566193831
ENSG00000149926	TLCD3B	-1.0299008099236	0.000949228786914201	0.0311147873567746
ENSG00000196141	SPATS2L	1.03265934655482	0.000944369350959099	0.0310247514962738
ENSG00000119782	FKBP1B	0.827747147407029	0.000939655414552934	0.0309391026069727
ENSG00000139793	MBNL2	0.884349197535073	0.000937549728579531	0.0309391026069727
ENSG00000179104	TMTC2	1.02771599027245	0.000933707039700278	0.0308817294549517
ENSG00000130402	ACTN4	-0.750201690555852	0.000929076897387396	0.0307979553908215
ENSG00000203867	RBM20	0.788642032086923	0.000922753875248668	0.0306575580498341
ENSG00000105576	TNPO2	-0.691044105821443	0.000896251452684912	0.029871604051013
ENSG00000118046	STK11	-1.05191263969246	0.000894776741050966	0.029871604051013
ENSG00000234664	pseudogene	-0.770812589280189	0.000897063492441043	0.029871604051013
ENSG00000103495	MAZ	-1.15088421557029	0.000883021185030416	0.0296054020597527
ENSG00000122863	CHST3	-1.35966870224489	0.000882953858087436	0.0296054020597527
ENSG00000013810	TACC3	-0.679561622357517	0.000876178734562518	0.0295107447638775
ENSG00000072682	P4HA2	1.0275628232719	0.000873070959244333	0.0295056328533701
ENSG00000077080	ACTL6B	-0.961248867464171	0.000868415277012979	0.0295056328533701
ENSG00000111859	NEDD9	2.02157575163312	0.000874017724972148	0.0295056328533701
ENSG00000196092	PAX5	-1.91189776872351	0.000870975604683505	0.0295056328533701
ENSG00000071626	DAZAP1	-0.714725690482997	0.000865358026481735	0.0294844144289659
ENSG00000013293	SLC7A14	-1.94942140238728	0.000855329439856562	0.0292104949402177
ENSG00000153814	JAZF1	0.805311781706543	0.000842220665396161	0.0288298612385609
ENSG00000120438	TCP1	-0.631678678559468	0.000836476690849292	0.0287001406661726
ENSG00000184302	SIX6	-2.04487683172282	0.000821780441720655	0.0282619339266225
ENSG00000067842	ATP2B3	1.32997050977258	0.000812474478829934	0.0280074829145953
ENSG00000177511	ST8SIA3	-0.772352674974398	0.000809654306030804	0.0279759376095585
ENSG00000165802	NSMF	-0.76943942376366	0.000762171090993257	0.0263973643189528
ENSG00000104529	EEF1D	-1.20113369197297	0.000751393236325853	0.0260856020696103
ENSG00000186654	PRR5	-1.6490326530484	0.000738578454593736	0.0257014801083152
ENSG00000197705	KLHL14	-2.00165979091325	0.000731807361793725	0.0255263446744438
ENSG00000106991	ENG	-1.19074762951439	0.000728349342997527	0.0254662145283778
ENSG00000198478	SH3BGRL2	0.73990149694433	0.000700809713606689	0.0245617915138764
ENSG00000186193	SAPCD2	-0.808381776496686	0.00069200978901422	0.0243113965351048
ENSG00000138496	PARP9	1.82051579467999	0.000677387435539997	0.0238547589709948
ENSG00000137962	ARHGAP29	1.06898430128804	0.000673427270513115	0.0237723064122238
ENSG00000167178	ISLR2	-0.912554360043794	0.000651124106842577	0.0230403795397186
ENSG00000106484	MEST	1.73199999790297	0.000643427870366293	0.0228230393148044
ENSG00000152910	CNTNAP4	2.89271811079576	0.000641085924346727	0.022795028569084
ENSG00000117139	KDM5B	0.615529733149991	0.000634649946967932	0.0226209574544274
ENSG00000189221	MAOA	0.77334041011931	0.000633213620526516	0.0226209574544274
ENSG00000132780	NASP	-0.641506808606544	0.000620020510543415	0.0222073199934879
ENSG00000005108	THSD7A	-0.822538804429603	0.000613864497614648	0.0220405871576311
ENSG00000027075	PRKCH	1.33375928946079	0.000608378966753748	0.0218971694283794
ENSG00000067057	PFKP	0.871683484749755	0.000607303702446085	0.0218971694283794
ENSG00000104518	GSDMD	2.99550975948748	0.00060693403638283	0.0218971694283794
ENSG00000189091	SF3B3	-0.672735240454654	0.000602050645838622	0.0218299104546671
ENSG00000197956	S100A6	0.666957609596215	0.000593976485282742	0.0215904571444977
ENSG00000143537	ADAM15	-0.868018577661188	0.000589741942481504	0.0214897281025829
ENSG00000166341	DCHS1	-1.35661299891343	0.000576982881443474	0.0210770985422821
ENSG00000116649	SRM	-0.688864281393681	0.000573497951233167	0.0210020384385512
ENSG00000171303	KCNK3	-1.41091002156543	0.000572976683350424	0.0210020384385512
ENSG00000162849	KIF26B	0.848312525669338	0.000565639085813575	0.0208180701132139
ENSG00000010361	FUZ	-0.872698655034463	0.000560978285070049	0.0206997310839821
ENSG00000100077	GRK3	-0.636338738010475	0.000561014162167169	0.0206997310839821
ENSG00000011332	DPF1	-1.02780030669678	0.00053785340135483	0.0199453969669083
ENSG00000243678	NME2	-1.53288357652385	0.000535762002884749	0.0199181392718039
ENSG00000143013	LMO4	-1.56766898023995	0.000526621201220615	0.0196280008627531
ENSG00000104219	ZDHHC2	0.76127467324342	0.000519074042147864	0.0193959346283496
ENSG00000096093	EFHC1	0.782732665413251	0.000516505722638742	0.0193492003493621
ENSG00000175879	HOXD8	0.982497790724049	0.000514536427729858	0.0193247249135882
ENSG00000100297	MCM5	-0.726701310200948	0.000511025905283605	0.0192420908181788
ENSG00000288558	DUS4L-BCAP29	1.12021343057858	0.000490855824749361	0.01853012284433
ENSG00000130382	MLLT1	-0.72432703789808	0.000487611346304353	0.0184550840734006
ENSG00000127589	TUBBP1	-1.63240514960737	0.00048599419053485	0.0184414074625433
ENSG00000177108	ZDHHC22	-3.19223629835109	0.000476452013729864	0.0181261601596452
ENSG00000197586	ENTPD6	-1.2706252440497	0.000473649132671927	0.0180663312033435
ENSG00000166450	PRTG	0.885307531143786	0.000464587846508373	0.0177668555363944
ENSG00000245870	LINC00682	0.682254803587565	0.000462462822921531	0.0177317664611036
ENSG00000163399	ATP1A1	-1.5424632964014	0.000451563219186249	0.0173806318245707
ENSG00000173281	PPP1R3B	1.08319380233992	0.000451669042548676	0.0173806318245707
ENSG00000203876	ADD3-AS1	2.70038874329139	0.000452121304527478	0.0173806318245707
ENSG00000136603	SKIL	0.681985914887624	0.000441174013339043	0.0170940379574772
ENSG00000174738	NR1D2	-1.00128169665025	0.000436197854565791	0.0169459404611075
ENSG00000155974	GRIP1	2.40437040977737	0.000433880806378274	0.0169006356542837
ENSG00000169592	INO80E	-0.787515582325125	0.000431246692824052	0.0168427066067053
ENSG00000117394	SLC2A1	0.759412223045585	0.000426452544178632	0.0167028822381476
ENSG00000163618	CADPS	-2.70095417754478	0.000426529168492021	0.0167028822381476
ENSG00000155849	ELMO1	-1.81720827119936	0.000414855836309615	0.0163328631533692
ENSG00000198075	SULT1C4	1.16827046536419	0.0004113088600772	0.0162367489522411
ENSG00000176890	TYMS	-1.26812116024926	0.000403050339819996	0.0159536232891014
ENSG00000078403	MLLT10	0.779191164790901	0.000396748932370074	0.0157764904524679
ENSG00000172530	BANP	1.01647381683004	0.000396748740907905	0.0157764904524679
ENSG00000225497	KCNMA1-AS2	-6.45011801472938	0.000397500951134704	0.0157764904524679
ENSG00000165632	TAF3	-0.981120187491412	0.000384786883731902	0.0153967176773923
ENSG00000180660	MAB21L1	0.676539075550981	0.000383610920545154	0.0153916020989224
ENSG00000113763	UNC5A	-2.61678473784195	0.000379958932271203	0.0152868408778154
ENSG00000168824	NSG1	-0.793862764880014	0.000374612697666389	0.015113152377008
ENSG00000112559	MDFI	-1.02940483523887	0.00037007139168328	0.014986302692772
ENSG00000166963	MAP1A	-0.898089743006067	0.000370447931731442	0.014986302692772
ENSG00000105821	DNAJC2	-0.811231017583247	0.000364341285476527	0.0148533355369951
ENSG00000117598	PLPPR5	-1.01953554937833	0.000365138176973458	0.0148533355369951
ENSG00000168209	DDIT4	1.10432493039708	0.00036319511474556	0.0148533355369951
ENSG00000157224	CLDN12	0.710439901303762	0.000356033977406285	0.0146043546318751
ENSG00000107833	NPM3	-0.836085074662182	0.000353498182754917	0.0145892476848153
ENSG00000161681	SHANK1	-2.77486717933902	0.000354457495650664	0.0145892476848153
ENSG00000212195	LOC124904154	2.13375347695415	0.000354672211336675	0.0145892476848153
ENSG00000182095	TNRC18	-0.844581948065551	0.000346998835875951	0.0143945703526507
ENSG00000187772	LIN28B	0.857910001626206	0.00034502119703476	0.0143530772760778
ENSG00000291089	pseudogene	-6.41722866125851	0.000344173623976071	0.0143530772760778
ENSG00000100678	SLC8A3	-1.23719476880086	0.000342699939626191	0.0143377453373522
ENSG00000127561	SYNGR3	1.28365638386226	0.000340694780593357	0.0142945795800384
ENSG00000233276	GPX1	-1.0592482593641	0.000337462527824713	0.0141995335848307
ENSG00000200156	RNU5B-1	3.0644100502669	0.000327745090035107	0.0138302777217401
ENSG00000162458	FBLIM1	1.08739669130201	0.000318252659557916	0.0134684158663055
ENSG00000135622	SEMA4F	0.919446381896882	0.000310087553771743	0.0131607968992429
ENSG00000213866	pseudogene	-1.30182394320909	0.000306908580564435	0.0130636304509818
ENSG00000115548	KDM3A	0.84467642602462	0.000301513761037463	0.0128713069210324
ENSG00000125170	DOK4	-0.72746815261225	0.000291408564101846	0.012476194646751
ENSG00000237649	KIFC1	-0.826805646546055	0.000289949832271945	0.0124500388506243
ENSG00000125878	TCF15	-2.87176117704331	0.000287563961109292	0.0123838028413195
ENSG00000085276	MECOM	-0.981437683380644	0.000282124684763461	0.0121852970463277
ENSG00000182771	GRID1	-2.74496906751301	0.000277844341977782	0.0120358234865597
ENSG00000168439	STIP1	-0.729676695588814	0.000276087561724292	0.0119951060471042
ENSG00000099204	ABLIM1	-0.776298773346667	0.000271180482277465	0.0118168705704587
ENSG00000196363	WDR5	-0.896107874429503	0.000265814239101331	0.0116175062535805
ENSG00000180592	SKIDA1	1.25305681522072	0.000251336091795817	0.011017523904542
ENSG00000007520	TSR3	-0.919199585613844	0.000243412791684639	0.0107021462451764
ENSG00000176171	BNIP3	0.684978831313575	0.000240177888553089	0.0105916285087151
ENSG00000054356	PTPRN	-1.05763409761676	0.000239422113359958	0.010590101610515
ENSG00000102781	KATNAL1	0.82992389854548	0.000237330366410111	0.0105292943526661
ENSG00000105321	CCDC9	-1.44320085695093	0.000224442427792385	0.00998768803676111
ENSG00000149212	SESN3	0.804447744155195	0.00022264553819202	0.00993784111960429
ENSG00000071073	MGAT4A	1.32860062948273	0.000220213464669227	0.00985925222154756
ENSG00000168259	DNAJC7	-0.932468139237962	0.000219149218447077	0.00984160939723342
ENSG00000170145	SIK2	1.09595498508789	0.000217228935457434	0.0097852972920013
ENSG00000136111	TBC1D4	-0.989876092465501	0.000211298306483302	0.00954743270986858
ENSG00000241852	C8orf58	1.10615975868548	0.000210603601571076	0.00954541323787425
ENSG00000105894	PTN	-0.850369776967275	0.000207069286203794	0.0094142800863861
ENSG00000166946	CCNDBP1	0.819709425334138	0.000204774820255337	0.00933887650760755
ENSG00000142627	EPHA2	-1.82955894423785	0.000197676036199264	0.00904321679621865
ENSG00000131116	ZNF428	-0.928931737035794	0.000192589274517123	0.00883804217588735
ENSG00000213694	S1PR3	1.15431817120887	0.000191432458042186	0.00881249418918341
ENSG00000137834	SMAD6	-1.18069293058505	0.000185280078343944	0.00855609418390193
ENSG00000154065	ANKRD29	1.97672439373791	0.000181446681893026	0.0084055032290192
ENSG00000198818	SFT2D1	0.774802831912557	0.000179043958457871	0.00832044471504377
ENSG00000101384	JAG1	2.36804515199195	0.000177233146734011	0.00828021872052415
ENSG00000116017	ARID3A	1.06971280502791	0.000176554926326865	0.00828021872052415
ENSG00000247095	MIR210HG	2.50129564221968	0.000177614497580191	0.00828021872052415
ENSG00000166851	PLK1	-0.887139960537006	0.000175032556394289	0.00823831118798118
ENSG00000100604	CHGA	0.635805878667518	0.000171637800326669	0.00810450513761137
ENSG00000131771	PPP1R1B	-4.29111174472284	0.000169829320943537	0.0080449792840511
ENSG00000007080	CCDC124	-0.838355433773492	0.000165949353018848	0.00788662216531323
ENSG00000018236	CNTN1	0.736724532583807	0.000165350158998682	0.00788365936654429
ENSG00000149503	INCENP	-1.02474792144945	0.000164186622243774	0.00785368256563459
ENSG00000290032	pseudogene	0.85159616753643	0.000162130997213211	0.00778069834665361
ENSG00000163092	XIRP2	6.62580786971674	0.000159687820239377	0.00768857586955822
ENSG00000055118	KCNH2	-0.730607975552387	0.000157278271886033	0.00761286231823079
ENSG00000159023	EPB41	-1.10315105046657	0.000157596877408387	0.00761286231823079
ENSG00000167775	CD320	-0.849021613586738	0.000156955667852769	0.00761286231823079
ENSG00000171759	PAH	5.67680676454993	0.000153577484726126	0.00750384824515994
ENSG00000255672	pseudogene	1.4708267895364	0.000153807172066268	0.00750384824515994
ENSG00000169499	PLEKHA2	1.15716631796815	0.000150518486234669	0.00740931226961605
ENSG00000198786	ND5	-0.698794163301395	0.000150860358775294	0.00740931226961605
ENSG00000108819	PPP1R9B	-0.810507349402669	0.000142903313543194	0.00706577494741349
ENSG00000006210	CX3CL1	-2.6351948961095	0.0001413393059443	0.007012053066865
ENSG00000137720	CFAP68	0.824921611488884	0.000141257832518891	0.007012053066865
ENSG00000174403	pseudogene	4.86057717610171	0.000140959419280479	0.007012053066865
ENSG00000113810	SMC4	-0.73422611234107	0.000133462286552811	0.00668905692159738
ENSG00000163602	RYBP	0.716633449139207	0.000131417677968152	0.0066091390443915
ENSG00000144460	NYAP2	1.96338614391134	0.00012898289241868	0.00650898204525194
ENSG00000177614	PGBD5	-1.3620212033533	0.00012482825637617	0.00632104463753125
ENSG00000130816	DNMT1	-0.759043060411187	0.000124207426886463	0.00631137046307164
ENSG00000073111	MCM2	-1.48906420448564	0.000123378945096219	0.00629422583851657
ENSG00000270647	TAF15	-0.721908270932334	0.000123441405617485	0.00629422583851657
ENSG00000176978	DPP7	-0.815468413481081	0.000122440943651438	0.00628687152979499
ENSG00000139926	FRMD6	0.949083631628105	0.000120837959941008	0.00622633488327615
ENSG00000169871	TRIM56	-2.9705869271025	0.000119562320251853	0.00618229814400868
ENSG00000189171	S100A13	1.85537498164369	0.000116949706171073	0.00606857397569683
ENSG00000214706	IFRD2	-1.09071796127462	0.000116537176655754	0.00606857397569683
ENSG00000123454	DBH	0.66565767308981	0.000113318278812235	0.00592198905465366
ENSG00000132437	DDC	0.791702989222396	0.000110078841515243	0.00577324209875477
ENSG00000114631	PODXL2	-0.965172638811279	0.000108287332827843	0.00569963972249775
ENSG00000166130	IKBIP	0.857283231411545	0.000105101416118304	0.00555184998452263
ENSG00000148773	MKI67	-0.719124104258399	0.000102035810729371	0.00540937140996686
ENSG00000139174	PRICKLE1	-1.34784682410124	9.99387050951993e-05	0.00531739088522827
ENSG00000236648	LINC02810	6.76820638519553	9.85748428306611e-05	0.0052638966071573
ENSG00000130702	LAMA5	0.904899721051508	9.62924766759131e-05	0.00516078474447366
ENSG00000183072	NKX2-5	-6.74224774950794	9.58526036284516e-05	0.00515602741495902
ENSG00000113368	LMNB1	-0.770903043317259	9.0408728988773e-05	0.0048810742102946
ENSG00000136842	TMOD1	-1.08386436017973	8.686491479943e-05	0.00470705267095804
ENSG00000123136	DDX39A	-0.773850901976818	8.23906429250717e-05	0.00449426504643589
ENSG00000204103	MAFB	-1.65411913275952	8.26320437546947e-05	0.00449426504643589
ENSG00000144278	GALNT13	-1.1995570416993	8.1340810492936e-05	0.00445705150033121
ENSG00000181790	ADGRB1	-1.77426190987346	8.114198882716e-05	0.00445705150033121
ENSG00000115884	SDC1	-0.927512980905876	7.88010730359292e-05	0.00435035247192714
ENSG00000135144	DTX1	-1.60449216140072	7.77870928418237e-05	0.00431057908823465
ENSG00000230910	pseudogene	1.56981229016411	7.45071650001839e-05	0.00414446105313523
ENSG00000213300	pseudogene	-1.15084612529241	7.24818160269176e-05	0.00404713105838511
ENSG00000103490	PYCARD	4.41439434514884	7.13906734902472e-05	0.0040014200007797
ENSG00000168453	HR	-3.06598969909799	7.10844580194476e-05	0.00399952209201375
ENSG00000181826	RELL1	1.10738276129569	6.9657886826792e-05	0.00393433103096708
ENSG00000105290	APLP1	-0.904959402070047	6.93589989971994e-05	0.00393257490453233
ENSG00000103187	COTL1	-1.40916106973607	6.87765043711543e-05	0.0039146626615907
ENSG00000036565	SLC18A1	0.787873177973712	6.80217222209283e-05	0.00389686660798782
ENSG00000109956	B3GAT1	-3.0173498955929	6.81984826866101e-05	0.00389686660798782
ENSG00000169230	PRELID1	-1.07736216591477	6.8019582615161e-05	0.00389686660798782
ENSG00000111206	FOXM1	-1.20254713680855	6.64922819175953e-05	0.0038442486612594
ENSG00000049540	ELN	-1.01445398823946	6.47360423579366e-05	0.00376714344815903
ENSG00000131409	LRRC4B	-1.22114018363336	6.45830153798556e-05	0.00376714344815903
ENSG00000177628	GBA1	-1.65562246287438	6.49020968596686e-05	0.00376714344815903
ENSG00000138413	IDH1	0.762993100969299	6.39073561722933e-05	0.00375391810156051
ENSG00000172915	NBEA	0.741004739160306	6.31755596840328e-05	0.00372583571871495
ENSG00000088756	ARHGAP28	1.13857121170674	6.20421294527325e-05	0.00367374464118297
ENSG00000174903	RAB1B	-1.23051801175636	6.09391505669041e-05	0.00362304221082991
ENSG00000160014	CALM3	-0.915806220373828	6.05054618777474e-05	0.00361188092550699
ENSG00000021826	CPS1	1.66480769315796	5.68988467870044e-05	0.00341044720435575
ENSG00000116183	PAPPA2	3.88327605349155	5.67972816478299e-05	0.00341044720435575
ENSG00000038427	VCAN	-0.833302063842361	5.59743940312517e-05	0.00338265010843182
ENSG00000177000	MTHFR	1.16910338055686	5.57459321250549e-05	0.00338265010843182
ENSG00000135049	AGTPBP1	0.952694858580269	5.39883337090387e-05	0.00328970406853624
ENSG00000110092	CCND1	-0.824846951787281	5.29343100947791e-05	0.0032389180989243
ENSG00000196139	AKR1C3	-2.41191229533479	5.27452464196094e-05	0.0032389180989243
ENSG00000109099	PMP22	0.915029913915422	5.15785291792048e-05	0.0031824819369606
ENSG00000074181	NOTCH3	0.979711713644384	4.90513979421876e-05	0.00303932396110137
ENSG00000124406	ATP8A1	0.8794683759359	4.60967908410427e-05	0.00286835327754539
ENSG00000107159	CA9	6.95271734074781	4.43853188311606e-05	0.00277361024270465
ENSG00000087258	GNAO1	-1.01908679156804	4.36060064735205e-05	0.00274032707382232
ENSG00000092820	EZR	0.81139943541362	4.36660902468112e-05	0.00274032707382232
ENSG00000125755	SYMPK	-0.879165958341554	4.21891843652566e-05	0.00267046626036118
ENSG00000157064	NMNAT2	-1.87065123187676	3.95542502273695e-05	0.00251651140181546
ENSG00000187634	SAMD11	-1.17346747327702	3.95855726128274e-05	0.00251651140181546
ENSG00000121361	KCNJ8	0.862837520936562	3.79911082532371e-05	0.00243624202925234
ENSG00000107984	DKK1	0.720754334781038	3.69274897110522e-05	0.00237842187020527
ENSG00000049323	LTBP1	1.95538856226328	3.32969202316791e-05	0.00215403204230047
ENSG00000134369	NAV1	-1.41283108583742	3.20765025253221e-05	0.00209172493056261
ENSG00000138764	CCNG2	0.931635571618539	3.21913404363057e-05	0.00209172493056261
ENSG00000088882	CPXM1	-0.922120862393376	3.16949640043395e-05	0.00207785958215949
ENSG00000197744	pseudogene	-0.918929910022486	3.1127052295164e-05	0.00204977920607392
ENSG00000105701	FKBP8	-0.777432529215797	3.01936452775588e-05	0.00199726883288717
ENSG00000115053	NCL	-0.742982684348264	2.98969025504161e-05	0.00198658829842923
ENSG00000132256	TRIM5	1.75701647000266	2.98022037776149e-05	0.00198658829842923
ENSG00000196159	FAT4	1.23009473649081	2.9661333676552e-05	0.00198658829842923
ENSG00000179761	PIPOX	2.66020366640153	2.9193034946266e-05	0.00196651246874274
ENSG00000185633	NDUFA4L2	3.17389842463771	2.90823940467796e-05	0.00196651246874274
ENSG00000250592	pseudogene	3.69935950853527	2.81964724653383e-05	0.00191696850996987
ENSG00000172531	PPP1CA	-0.935979577086077	2.63140217128699e-05	0.00179730887838834
ENSG00000146278	PNRC1	0.875541744512549	2.57710695568406e-05	0.00176844932916918
ENSG00000161082	CELF5	-2.87261985706109	2.41050087771979e-05	0.00166188757696315
ENSG00000099194	SCD	0.76294068358401	2.28419466381787e-05	0.00158223578481912
ENSG00000168502	MTCL1	0.999377351290917	2.22714128549441e-05	0.00155002700367229
ENSG00000198879	SFMBT2	-1.0970905320999	2.19137033148149e-05	0.00153239396751456
ENSG00000089289	IGBP1	0.905867684657031	2.15657718361509e-05	0.00151527923164534
ENSG00000165795	NDRG2	-1.87841263589139	2.13707002547505e-05	0.00150879198673563
ENSG00000261762	pseudogene	1.01118077026677	2.09386501930749e-05	0.00148543032891451
ENSG00000162624	LHX8	3.22881169097616	2.05853022695262e-05	0.00146745225159219
ENSG00000215397	SCRT2	-3.76709564716962	2.05464296678465e-05	0.00146745225159219
ENSG00000101098	RIMS4	-1.99409278208408	1.97847848681635e-05	0.00142421355778912
ENSG00000197321	SVIL	1.17383345662119	1.88973695736819e-05	0.00136703385315034
ENSG00000172020	GAP43	-1.00331202358254	1.78018778040374e-05	0.00129416126511034
ENSG00000164124	TMEM144	-7.15826366017652	1.68065769091041e-05	0.00122788349209052
ENSG00000132361	CLUH	-1.04419554040382	1.6368390157589e-05	0.00120184904732097
ENSG00000188976	NOC2L	-1.08678412605222	1.52143476025669e-05	0.00112272710825977
ENSG00000096080	MRPS18A	-2.0344706364719	1.46606979047942e-05	0.00108733509460557
ENSG00000099998	GGT5	4.68554681248141	1.45068065456517e-05	0.00108138301585226
ENSG00000157110	RBPMS	1.3321674260207	1.42909275710243e-05	0.00107072587439027
ENSG00000033327	GAB2	0.931773196450453	1.38797741355318e-05	0.00104525375989889
ENSG00000171617	ENC1	-0.96325796097958	1.38567694489315e-05	0.00104525375989889
ENSG00000082781	ITGB5	3.48834692827129	1.31236773251745e-05	0.00100035527600411
ENSG00000186642	PDE2A	-3.82184165872166	1.314733185351e-05	0.00100035527600411
ENSG00000167654	ATCAY	-1.43374616328755	1.29416598557454e-05	0.000995017146500638
ENSG00000131378	RFTN1	0.93434693610055	1.17187815443246e-05	0.000905738457781087
ENSG00000167996	FTH1	-1.42752561307902	1.15904727297272e-05	0.000900561333524043
ENSG00000266524	GDF10	5.38881154194631	8.77231367052174e-06	0.00068522035240219
ENSG00000110063	DCPS	-1.24417166708505	8.55402830264578e-06	0.000671742810825419
ENSG00000107819	SFXN3	1.14713866111946	8.34589044356411e-06	0.000658921511633005
ENSG00000154146	NRGN	-1.37026247415846	8.25533544872626e-06	0.000655295140889433
ENSG00000168904	LRRC28	-1.17115459909195	7.59529955766304e-06	0.000606179206545009
ENSG00000141867	BRD4	-1.16118613423024	6.0524807346295e-06	0.000485686773705105
ENSG00000050165	DKK3	1.04370616564354	5.72171568409049e-06	0.000461667004510268
ENSG00000159399	HK2	0.87192556006267	5.56715748446759e-06	0.00045167794286965
ENSG00000169136	ATF5	-1.64850940712773	5.52222265045229e-06	0.000450521331232733
ENSG00000108018	SORCS1	0.889954797145703	5.08408718164862e-06	0.000417093967946983
ENSG00000159753	CARMIL2	-1.64942817333409	4.94755912053653e-06	0.000408173627444264
ENSG00000144746	ARL6IP5	0.879689796467326	4.76200174599631e-06	0.000395084721129694
ENSG00000120738	EGR1	-2.10764138109931	4.5098306019549e-06	0.000376288990850612
ENSG00000069482	GAL	0.992853284976136	4.404143003996e-06	0.000370610823370924
ENSG00000213949	ITGA1	1.12353444277871	4.41654028531915e-06	0.000370610823370924
ENSG00000163947	ARHGEF3	1.5656801383851	4.33474624147797e-06	0.000367952303792508
ENSG00000214182	PTMAP5	-1.00509904276196	4.14683119126027e-06	0.000354047767695681
ENSG00000054598	FOXC1	-1.02264574233371	4.04315457647432e-06	0.000347214765821786
ENSG00000048540	LMO3	-1.68335400192338	4.00861288793969e-06	0.000346273413290555
ENSG00000137142	IGFBPL1	0.884780683502484	3.1206161738148e-06	0.0002711612338016
ENSG00000082929	LINC01587	7.54640473529657	3.02094990490531e-06	0.000264063389009134
ENSG00000183654	MARCHF11	-2.83081863145362	2.71888238867434e-06	0.000239082562141812
ENSG00000198959	TGM2	3.54696207616882	2.54657294851863e-06	0.000225279661138531
ENSG00000215492	pseudogene	-1.10007139681518	2.49707189286003e-06	0.000222239398464543
ENSG00000016082	ISL1	0.815734082639827	2.36100565188136e-06	0.000211410780474865
ENSG00000163191	S100A11	0.870834490179117	2.0394587521544e-06	0.000183738967947162
ENSG00000159176	CSRP1	-1.35368662118043	1.99853695385374e-06	0.000181163673872482
ENSG00000106348	IMPDH1	-1.03768715519403	1.82125935984291e-06	0.00016611921552356
ENSG00000162105	SHANK2	-4.99344248521572	1.77479932037373e-06	0.000162893300123052
ENSG00000164211	STARD4	0.970148600279366	1.75730126147395e-06	0.000162301691979528
ENSG00000016402	IL20RA	1.3283165767083	1.6618466015126e-06	0.000154457071792484
ENSG00000069431	ABCC9	2.41801218192363	1.51050068860445e-06	0.000141284730013735
ENSG00000133639	BTG1	1.00389693565714	1.48528628650378e-06	0.000139816853316077
ENSG00000145808	ADAMTS19	1.01492649757394	1.31521720115266e-06	0.000124606223218883
ENSG00000006468	ETV1	-0.993238916123452	1.2866273704095e-06	0.000122689109964048
ENSG00000174498	IGDCC3	1.48813976969702	1.23594157760264e-06	0.000118626157301273
ENSG00000102144	PGK1	0.834696337438844	1.17142090003931e-06	0.000113173131033403
ENSG00000114023	FAM162A	1.009214876905	1.09795513102712e-06	0.000106777954298896
ENSG00000170315	UBB	-1.06218944527944	1.09567939852508e-06	0.000106777954298896
