# Supplementary material for: ASCL1 Is Involved in the Pathogenesis of Schizophrenia by Regulation of Genes Related to Cell Proliferation, Neuronal Signature Formation, and Neuroplasticity
Source: Int J Mol Sci. 2023 Oct 30;24(21):15746. doi: 10.3390/ijms242115746 (PMC10648210; doi:10.3390/ijms242115746)
Supplement: Supplementary file 1 [file ijms-24-15746-s001.zip › Table S3 RA_differentiated_NTC vs ASCL1-del_DEG_list.xlsx]

## Sheet: Лист1
ENSEMBL_ID	GENE_SYMBOL	log2FoldChange (NTC vs ASCL1-del)	p-value	p-value, adjasted
ENSG00000168542	COL3A1	3.81989796213499	8.86580420744036e-30	6.76948480259109e-26
ENSG00000171365	CLCN5	1.64178221812514	5.43121734271222e-08	6.3800092338891e-05
ENSG00000139352	ASCL1	3.78669227579808	1.51217696016086e-13	5.77311358965411e-10
ENSG00000233928	pseudogene	-11.5376987590477	3.39255214795922e-56	5.18076638514853e-52
ENSG00000099194	SCD	1.63637645085079	1.87622137215114e-11	4.38894095847022e-08
ENSG00000176788	BASP1	-2.88041762340928	2.01182546717907e-11	4.38894095847022e-08
ENSG00000197747	S100A10	3.95199640865654	4.5703461475431e-24	2.32645853397102e-20
ENSG00000026025	VIM	2.07741407100006	1.34958326519012e-09	1.87358964024713e-06
ENSG00000115461	IGFBP5	2.53583905482011	5.77687113558488e-12	1.76437198223033e-08
ENSG00000101888	NXT2	2.71905173287106	1.04757542768573e-09	1.59975243561887e-06
ENSG00000053438	NNAT	-7.28180771506302	6.82064306869359e-10	1.15731155891133e-06
ENSG00000120889	TNFRSF10B	2.4512509248524	5.72373267452732e-11	1.09258902090883e-07
ENSG00000162496	DHRS3	-2.44220116830211	7.99784475376808e-09	1.01779239362327e-05
ENSG00000168675	LDLRAD4	-3.81321756323177	0.000122322185469648	0.0491574235343947
ENSG00000197893	NRAP	-6.66634433862822	0.000115199666111623	0.0475463270592054
ENSG00000228495	LINC01013	-5.62938206846057	0.000110330222757668	0.0468014675481207
ENSG00000155052	CNTNAP5	-2.30701863980569	9.77897586352622e-05	0.0426670686891168
ENSG00000291089	pseudogene	-5.56504567504372	9.74163829778229e-05	0.0426670686891168
ENSG00000117152	RGS4	1.49100739463793	7.13426110320825e-05	0.0339540190972001
ENSG00000286679	LOC107985953	-5.61586992149936	7.33732322839109e-05	0.0339540190972001
ENSG00000149084	HSD17B12	-2.57460924399915	6.17890758074674e-05	0.0304380960211559
ENSG00000070961	ATP2B1	1.10781431243514	5.90295395120118e-05	0.0300480032629311
ENSG00000166900	STX3	1.63717922150552	4.90870007172906e-05	0.0258485375156464
ENSG00000126709	IFI6	1.83177912828566	4.04416573008703e-05	0.022056591022914
ENSG00000180616	SSTR2	2.26904417982028	3.37961539635746e-05	0.0191148543399166
ENSG00000051620	HEBP2	1.57825493451708	2.7114900690076e-05	0.0159258326322366
ENSG00000113140	SPARC	1.54950128276943	2.54279224883566e-05	0.0155323921727878
ENSG00000158258	CLSTN2	-1.4821936852218	2.51906425108307e-05	0.0155323921727878
ENSG00000100095	SEZ6L	-1.93014730642994	2.02900198305661e-05	0.0134716909927206
ENSG00000186480	INSIG1	1.52997606546536	1.46299766920974e-05	0.0101551988211373
ENSG00000069482	GAL	1.21137232297425	1.24764824296298e-05	0.00907277919918458
ENSG00000089250	NOS1	-1.75785739301516	4.78489693225215e-06	0.00365350805262113
ENSG00000148053	NTRK2	-1.65705868445229	4.28517593207325e-06	0.00344415377151003
ENSG00000076356	PLXNA2	1.34048318783883	3.7105448512062e-06	0.00314798502348722
ENSG00000173404	INSM1	2.77245592900805	2.04409887944649e-06	0.00183620199929573
ENSG00000176105	YES1	-5.41801484062124	1.45676145005754e-06	0.00139038775648929
ENSG00000152402	GUCY1A2	2.16988012496736	8.7817568222864e-07	0.000894041389554238
ENSG00000182718	ANXA2	1.67649041553372	1.19265314924287e-07	0.000130092901729199
