# Supplementary material for: ASCL1 Is Involved in the Pathogenesis of Schizophrenia by Regulation of Genes Related to Cell Proliferation, Neuronal Signature Formation, and Neuroplasticity
Source: Int J Mol Sci. 2023 Oct 30;24(21):15746. doi: 10.3390/ijms242115746 (PMC10648210; doi:10.3390/ijms242115746)
Supplement: Supplementary file 1 [file ijms-24-15746-s001.zip › Table S4 NTC (normal conditions) vs NTC (RA differentiated)_DEG_list.xlsx]

## Sheet: Лист1
ENSEMBL_ID	GENE_SYMBOL	log2FoldChange (NTC(normal conditions) vs NTC (RA-differentiated))	p-value	p-value, adjasted
ENSG00000100234	TIMP3	4.89573830197519	1.06354270068632E-118	1.90523039400948E-114
ENSG00000003137	CYP26B1	11.3137554468057	9.72210590610864E-80	8.70809026010151E-76
ENSG00000125170	DOK4	-3.93522786367458	2.68899634937064E-77	1.60568935342086E-73
ENSG00000015592	STMN4	6.3046865099095	1.01319768935406E-65	4.53760585177216E-62
ENSG00000254087	LYN	-3.98227274580105	3.28058153230142E-49	1.17536675139295E-45
ENSG00000026025	VIM	-4.19033661338046	4.69936310143738E-49	1.40307317665249E-45
ENSG00000107731	UNC5B	-3.36671207864423	2.11063338250759E-47	5.40141234489158E-44
ENSG00000117152	RGS4	-3.87620858901717	3.78727735044495E-47	8.48066080698386E-44
ENSG00000139289	PHLDA1	5.42069731614652	9.06208972409054E-47	1.80375861463731E-43
ENSG00000125968	ID1	-6.10021492678181	4.88251842448328E-42	8.74654350561935E-39
ENSG00000143320	CRABP2	6.33202506015602	6.3326702638465E-41	1.03130413733224E-37
ENSG00000173114	LRRN3	-4.83015678131573	3.81270770854284E-39	5.69173715756971E-36
ENSG00000163531	NFASC	3.98605403057137	1.25079975453581E-37	1.72360206175035E-34
ENSG00000127863	TNFRSF19	6.19545006158773	1.92532199796618E-37	2.46358701939759E-34
ENSG00000254656	RTL1	-4.01779779858588	4.22054441872042E-34	5.04045551446384E-31
ENSG00000114115	RBP1	2.20193125130899	6.65605549974602E-33	7.45228613890313E-30
ENSG00000146966	DENND2A	3.41323114287611	9.99430003263744E-32	1.05316406343922E-28
ENSG00000124194	GDAP1L1	3.3677959521024	1.89388674279964E-31	1.88483817280627E-28
ENSG00000132329	RAMP1	3.48405393284696	2.12065577352514E-31	1.99944355404891E-28
ENSG00000077092	RARB	5.58444522205285	5.15106102111388E-31	4.6138053566117E-28
ENSG00000198910	L1CAM	2.17124406744569	9.59144847300088E-31	8.18196228311132E-28
ENSG00000112936	C7	-2.59957488062012	1.26155100868535E-30	1.02724658043588E-27
ENSG00000136205	TNS3	4.11204175481507	4.45719831950602E-30	3.47157611720134E-27
ENSG00000165731	RET	3.50713184373043	2.51670675903424E-29	1.87851187005581E-26
ENSG00000121068	TBX2	-3.55948253542487	9.93421698288475E-29	7.1184625212559E-26
ENSG00000116991	SIPA1L2	3.72805593090074	3.1409338087489E-28	2.16410339422799E-25
ENSG00000165312	OTUD1	4.41397055893758	7.3563034072288E-28	4.88077108285544E-25
ENSG00000161082	CELF5	4.07340245658558	8.74468703515078E-28	5.59472584098897E-25
ENSG00000158258	CLSTN2	5.03539890429406	1.518470422108E-27	9.37995832470439E-25
ENSG00000029534	ANK1	4.27706148459458	2.38163387008617E-27	1.40280872860514E-24
ENSG00000198795	ZNF521	6.18122306810468	2.42754664434293E-27	1.40280872860514E-24
ENSG00000185432	TMT1A	-3.39242678625553	3.055511068787E-27	1.71051329019532E-24
ENSG00000134333	LDHA	-3.10781061507885	1.81599673114029E-26	9.85811073989309E-24
ENSG00000121440	PDZRN3	3.09777014627881	3.02319683268464E-26	1.5928690606092E-23
ENSG00000186868	MAPT	3.9359784614196	4.26895794975001E-26	2.18497464890919E-23
ENSG00000179915	NRXN1	3.43330173722348	1.32930820740669E-25	6.61478534096763E-23
ENSG00000171848	RRM2	-2.31226504289088	1.94375009737572E-25	9.41090249848343E-23
ENSG00000122254	HS3ST2	6.20919613434825	1.12887488526988E-24	5.32175386703282E-22
ENSG00000157445	CACNA2D3	5.66431645954087	3.56686069370545E-24	1.63837801197537E-21
ENSG00000112182	BACH2	4.89906554092202	3.96382882987602E-24	1.77520074145998E-21
ENSG00000123505	AMD1	-2.39341133693878	5.70193183433326E-24	2.49132699707917E-21
ENSG00000110436	SLC1A2	6.23674971664414	7.57347008882278E-24	3.23026531359932E-21
ENSG00000113196	HAND1	-3.36151419733834	1.52267248383534E-23	6.32388761355259E-21
ENSG00000177374	HIC1	5.48057671218246	1.55326032709788E-23	6.32388761355259E-21
ENSG00000115738	ID2	-2.91878872325254	2.15101780052492E-23	8.56296286191186E-21
ENSG00000008283	CYB561	-2.78834445392225	1.32613812387504E-22	5.1644431198038E-20
ENSG00000152377	SPOCK1	4.01937719025975	1.56177117997755E-22	5.95267423789742E-20
ENSG00000277363	SRCIN1	3.10666345073233	1.80787767737587E-22	6.74715014843985E-20
ENSG00000134057	CCNB1	-2.61467807956124	2.32109172316523E-22	8.48572186301672E-20
ENSG00000078114	NEBL	2.82721869715786	3.4192218655678E-22	1.22503880999563E-19
ENSG00000196482	ESRRG	-3.03920923904946	8.00727435086105E-22	2.8125943670848E-19
ENSG00000130518	IQCN	6.37459546102637	9.38007365127933E-22	3.19609601009884E-19
ENSG00000167414	GNG8	2.15443520808433	9.45590535532202E-22	3.19609601009884E-19
ENSG00000205542	TMSB4X	1.94081313820796	1.21218148734192E-21	4.0212998452302E-19
ENSG00000184545	DUSP8	4.40156121263179	2.49442382127265E-21	8.12456515168695E-19
ENSG00000205683	DPF3	4.98489928042097	4.25057241400217E-21	1.35972775400777E-18
ENSG00000117724	CENPF	-2.16649640071199	8.86363141284832E-21	2.78376955568793E-18
ENSG00000226950	DANCR	-2.77095164031085	9.01298616891259E-21	2.78376955568793E-18
ENSG00000145386	CCNA2	-2.43256026942687	1.00316266754676E-20	3.04587390278521E-18
ENSG00000132718	SYT11	2.49804522474815	1.28819652796236E-20	3.84612543365297E-18
ENSG00000154654	NCAM2	3.72346953084956	1.3680709592455E-20	4.01764314162688E-18
ENSG00000172403	SYNPO2	-2.11119090676846	1.59723262073684E-20	4.61497180127094E-18
ENSG00000028277	POU2F2	4.04628888589912	1.68969352775901E-20	4.80463013591666E-18
ENSG00000066583	ISOC1	-2.80427256266647	1.75399438090032E-20	4.85631576918473E-18
ENSG00000234224	TMEM229A	-2.62940873078749	1.7620884503573E-20	4.85631576918473E-18
ENSG00000102109	PCSK1N	2.6630113109465	1.88760530077061E-20	4.98730913053233E-18
ENSG00000129951	PLPPR3	3.31738577701647	1.88464098882626E-20	4.98730913053233E-18
ENSG00000146592	CREB5	3.27641530256004	1.89313956054593E-20	4.98730913053233E-18
ENSG00000118432	CNR1	5.82045430104718	2.01902494974794E-20	5.24185694924416E-18
ENSG00000163638	ADAMTS9	-2.38763925328652	2.15861640185695E-20	5.52420774612364E-18
ENSG00000049449	RCN1	-3.29246419682157	2.2478837636351E-20	5.67163235799426E-18
ENSG00000213626	LBH	5.72973196166025	3.33773244353675E-20	8.30446374909963E-18
ENSG00000133019	CHRM3	3.94780642433993	3.86225908514377E-20	9.47787797962541E-18
ENSG00000139292	LGR5	-4.01961980244515	6.0794914535603E-20	1.47172986350107E-17
ENSG00000150672	DLG2	4.81596862482251	1.27087226078763E-19	3.03552075729996E-17
ENSG00000162545	CAMK2N1	2.74227684154361	1.32711248615658E-19	3.12814382592222E-17
ENSG00000121361	KCNJ8	-4.59365866692777	1.6406014705423E-19	3.81684866796036E-17
ENSG00000163364	LINC01116	2.08008510185811	1.80774519982816E-19	4.15178814227201E-17
ENSG00000160097	FNDC5	5.13573811966274	2.86369451571703E-19	6.49369918412088E-17
ENSG00000129946	SHC2	3.1682193600733	3.32860253892764E-19	7.45357323529371E-17
ENSG00000180817	PPA1	-1.80064290179341	4.7966314282204E-19	1.0608253753721E-16
ENSG00000101144	BMP7	3.5295328357625	5.79303089206789E-19	1.26556530976225E-16
ENSG00000036565	SLC18A1	-2.71073258010006	5.9240245147776E-19	1.27859006214128E-16
ENSG00000138821	SLC39A8	-4.15278953311996	6.27230914790506E-19	1.33764459613775E-16
ENSG00000128050	PAICS	-2.3330183375016	6.90203491014882E-19	1.45462415741654E-16
ENSG00000179348	GATA2	-2.74602799878514	7.27904439438053E-19	1.51624187535968E-16
ENSG00000148053	NTRK2	9.44802726616799	9.61097554522511E-19	1.97897719445015E-16
ENSG00000107984	DKK1	-3.13917020255816	1.28265793949258E-18	2.61108344637159E-16
ENSG00000128564	VGF	2.26985256905927	1.41860857258909E-18	2.85538808644505E-16
ENSG00000203876	ADD3-AS1	5.31638802112289	1.63292785753506E-18	3.25025218220922E-16
ENSG00000196338	NLGN3	3.42898271368115	1.68048451311316E-18	3.30815379867133E-16
ENSG00000166448	TMEM130	3.21947696638344	2.54066273190082E-18	4.94711219339906E-16
ENSG00000157456	CCNB2	-2.16504071824424	3.65048253765135E-18	7.0316929225254E-16
ENSG00000079102	RUNX1T1	3.9023397749613	4.21944171394262E-18	8.04117860250724E-16
ENSG00000177706	FAM20C	4.79864893365839	4.28194973075152E-18	8.07440499754556E-16
ENSG00000269834	ZNF528-AS1	2.08950877852913	6.97276934710854E-18	1.30114781337607E-15
ENSG00000135111	TBX3	-2.55957531965625	7.53882818980735E-18	1.39227389888875E-15
ENSG00000105825	TFPI2	-2.84333124932358	1.67583670820262E-17	3.0633611010961E-15
ENSG00000145632	PLK2	3.27632984744079	1.85541518998848E-17	3.35736441550037E-15
ENSG00000164418	GRIK2	2.42993087078295	2.06013869126784E-17	3.6905324515372E-15
ENSG00000224940	PRRT4	-2.72849724844651	3.15325583890132E-17	5.59281436614637E-15
ENSG00000123454	DBH	-2.49863017406012	8.34972506273783E-17	1.46644092915574E-14
ENSG00000068489	PRR11	-1.55166251666835	1.50134186954463E-16	2.61116876223519E-14
ENSG00000164118	CEP44	-2.44829415578621	1.8199287353626E-16	3.13482724666208E-14
ENSG00000138162	TACC2	2.35774594708394	2.38130855907508E-16	4.06273919307343E-14
ENSG00000138083	SIX3	-5.6835026501427	2.83970994350542E-16	4.79910980452415E-14
ENSG00000174460	ZCCHC12	4.39687260793768	3.13444416602231E-16	5.24770399907697E-14
ENSG00000171551	ECEL1	3.39324529926498	3.25074298012541E-16	5.39201942092283E-14
ENSG00000136997	MYC	-4.83631019326789	3.43833933332613E-16	5.65086337772516E-14
ENSG00000106665	CLIP2	2.46445864180721	3.60333097993324E-16	5.86818828859309E-14
ENSG00000144218	AFF3	2.62092778614192	4.47591250942706E-16	7.22355826070958E-14
ENSG00000162496	DHRS3	8.97789226960369	5.15754454995632E-16	8.24930830963549E-14
ENSG00000158747	NBL1	2.69591355326328	5.22871457076706E-16	8.28913210802841E-14
ENSG00000196132	MYT1	2.28981987815468	5.54298321360277E-16	8.71026327091931E-14
ENSG00000266524	GDF10	8.90329271539295	6.81050314339717E-16	1.06089872444189E-13
ENSG00000136261	BZW2	-2.23645882193971	8.00356442339528E-16	1.23599873345434E-13
ENSG00000205336	ADGRG1	5.2474239125833	1.13381152387209E-15	1.73599142210637E-13
ENSG00000127920	GNG11	-1.85127330022506	1.34992608661418E-15	2.04937084030562E-13
ENSG00000171862	PTEN	-1.79535414083268	1.45811172840223E-15	2.1950095380334E-13
ENSG00000155052	CNTNAP5	4.87376561794732	1.6743582391461E-15	2.4995377913386E-13
ENSG00000132872	SYT4	2.32453198720803	2.05389772778022E-15	3.04078709879792E-13
ENSG00000130522	JUND	1.74876141093228	2.09549140088141E-15	3.07693712749094E-13
ENSG00000139438	FAM222A	-3.56623043298304	2.12125010346266E-15	3.08943693930326E-13
ENSG00000165023	DIRAS2	6.88167952580476	2.76219610852282E-15	3.99048234581272E-13
ENSG00000159784	FAM131B	4.71475434669614	2.87962414816421E-15	4.12684695921709E-13
ENSG00000164134	NAA15	-1.67054672239802	4.2622222757496E-15	6.05979760696654E-13
ENSG00000186469	GNG2	2.67389528666007	6.22991442657074E-15	8.787613152566E-13
ENSG00000070729	CNGB1	6.85249415551608	6.40768384395452E-15	8.96775377973448E-13
ENSG00000184613	NELL2	2.35221820134114	7.29948765622583E-15	1.01366683622969E-12
ENSG00000108001	EBF3	4.57567062568524	9.36351638311992E-15	1.29029255759393E-12
ENSG00000011347	SYT7	3.09993376716861	9.69300127379884E-15	1.32549942609796E-12
ENSG00000262655	SPON1	4.06750960531047	1.14800012519765E-14	1.55797532142353E-12
ENSG00000139629	GALNT6	2.34151730705569	1.35116027283081E-14	1.81990113740535E-12
ENSG00000221866	PLXNA4	2.1558150283965	1.37820543467958E-14	1.84247553409328E-12
ENSG00000089685	BIRC5	-2.16355734872019	1.50422586189028E-14	1.99605200665945E-12
ENSG00000136450	SRSF1	-1.96638795520432	1.82920651523045E-14	2.40944158189987E-12
ENSG00000060982	BCAT1	-1.9040693505626	1.96133818882257E-14	2.56462863609982E-12
ENSG00000089250	NOS1	10.4728346376068	2.05355967229987E-14	2.65924701875351E-12
ENSG00000104332	SFRP1	2.59312697736595	2.06338805184067E-14	2.65924701875351E-12
ENSG00000169679	BUB1	-2.13947051022721	2.13444217674836E-14	2.73117122530501E-12
ENSG00000102996	MMP15	3.28312969761164	2.60403805316707E-14	3.30842111237127E-12
ENSG00000166250	CLMP	-2.35405427489	2.67322042672659E-14	3.37239934678733E-12
ENSG00000163191	S100A11	-3.12821258119165	2.7411174007747E-14	3.43387252569776E-12
ENSG00000091129	NRCAM	-1.82439655713848	2.76117357846712E-14	3.43497663087916E-12
ENSG00000115297	TLX2	-2.16458044662691	2.81083459513666E-14	3.44885554364919E-12
ENSG00000173482	PTPRM	3.77410786767854	2.80270559243893E-14	3.44885554364919E-12
ENSG00000113369	ARRDC3	2.73976553437806	3.78747097097211E-14	4.61556156285676E-12
ENSG00000122034	GTF3A	-1.85960381843064	4.94146927605169E-14	5.9811811223777E-12
ENSG00000225783	MIAT	3.0127262176258	6.00263506193259E-14	7.21685936237989E-12
ENSG00000095015	MAP3K1	-2.53928331128105	8.06371438502526E-14	9.60841848493917E-12
ENSG00000165606	DRGX	-2.72516300149906	8.09909116459649E-14	9.60841848493917E-12
ENSG00000205078	SYCE1L	2.76694936451134	8.18921676727125E-14	9.65142297163797E-12
ENSG00000166206	GABRB3	3.89802184530426	8.4377612001128E-14	9.87934994371377E-12
ENSG00000101911	PRPS2	-3.37801397144759	8.61133575416059E-14	1.0017108357145E-11
ENSG00000131149	GSE1	-1.99133360771571	9.4685930452179E-14	1.08731010135919E-11
ENSG00000146005	PSD2	5.79446361946329	9.41982402452814E-14	1.08731010135919E-11
ENSG00000115368	WDR75	-1.67619957668039	1.23561836895463E-13	1.40192575682096E-11
ENSG00000135919	SERPINE2	3.27359806207105	1.2364869352334E-13	1.40192575682096E-11
ENSG00000198732	SMOC1	11.1368028419746	1.32643731049198E-13	1.4944527031543E-11
ENSG00000232533		3.61988256317874	1.34840910882521E-13	1.50971254846843E-11
ENSG00000140374	ETFA	-1.64981263178239	1.44001631477323E-13	1.60226411570482E-11
ENSG00000126787	DLGAP5	-2.10138645318253	1.68695188474789E-13	1.86543555946751E-11
ENSG00000148700	ADD3	2.14128520590108	1.94372233487619E-13	2.13618662005963E-11
ENSG00000182718	ANXA2	-1.98438046322104	2.02564052062266E-13	2.21264172478258E-11
ENSG00000152270	PDE3B	-2.18919167119453	2.04609368045717E-13	2.22143770858847E-11
ENSG00000197747	S100A10	-2.75901933216936	2.24098086497246E-13	2.41836935030823E-11
ENSG00000253729	PRKDC	-1.38119047679598	2.96626101220513E-13	3.18189220195465E-11
ENSG00000102024	PLS3	-2.64038427302181	3.09271830639808E-13	3.29779498457234E-11
ENSG00000050438	SLC4A8	2.34933301314329	3.1437641199189E-13	3.33238996711404E-11
ENSG00000095596	CYP26A1	11.1410800000766	3.16869634933914E-13	3.33906037659185E-11
ENSG00000134046	MBD2	-2.01604876685702	3.20090546985054E-13	3.3532760577136E-11
ENSG00000113810	SMC4	-1.97908070011246	3.49250318564174E-13	3.63748267834803E-11
ENSG00000169439	SDC2	-3.26212139049177	3.70265956170396E-13	3.83407187215981E-11
ENSG00000196990	FAM163B	-3.2818263938941	3.97690457790154E-13	4.09438325336369E-11
ENSG00000205339	IPO7	-1.96023169435803	4.27083666055814E-13	4.37187245355649E-11
ENSG00000171094	ALK	2.57561421322891	4.49187753556069E-13	4.57201671432013E-11
ENSG00000139973	SYT16	2.42822412766276	4.79567679576851E-13	4.8536584248247E-11
ENSG00000110660	SLC35F2	-3.36129797248545	5.26347971821709E-13	5.2971896445023E-11
ENSG00000138180	CEP55	-2.41947502292546	6.39433487880948E-13	6.39933603458061E-11
ENSG00000183873	SCN5A	3.00746993962946	6.98088641508245E-13	6.94753329109928E-11
ENSG00000128059	PPAT	-2.27374847357417	7.08598865844019E-13	7.01317131642528E-11
ENSG00000148773	MKI67	-1.89431974312747	7.80767152408747E-13	7.68497954299467E-11
ENSG00000164818	DNAAF5	-1.98391089028368	9.78792052419524E-13	9.58146493281058E-11
ENSG00000177508	IRX3	3.31001232608496	1.03693664441396E-12	1.00954799174085E-10
ENSG00000272068		4.58678625986845	1.61058281525328E-12	1.5595665163485E-10
ENSG00000131747	TOP2A	-1.50563594914003	1.8495713109566E-12	1.78135593895035E-10
ENSG00000116120	FARSB	-2.09272083573922	2.00033530170036E-12	1.91625703714761E-10
ENSG00000136842	TMOD1	1.72178855203577	2.0590914850145E-12	1.96205132247605E-10
ENSG00000145907	G3BP1	-1.63700421347707	2.25153941981675E-12	2.13407815696282E-10
ENSG00000080031	PTPRH	3.68530169059526	2.38316566109679E-12	2.22354321108791E-10
ENSG00000100095	SEZ6L	2.76869810879395	2.37486825366094E-12	2.22354321108791E-10
ENSG00000105737	GRIK5	2.11817137222405	2.38308548396914E-12	2.22354321108791E-10
ENSG00000075239	ACAT1	-1.89106324357996	2.46837084900907E-12	2.29110856938593E-10
ENSG00000198929	NOS1AP	4.19129278369174	2.58917831083182E-12	2.39085259073409E-10
ENSG00000137642	SORL1	2.62421787164336	2.73201250203637E-12	2.50980881853741E-10
ENSG00000166803	PCLAF	-2.52961398489324	2.92390275753844E-12	2.67238744890529E-10
ENSG00000135723	FHOD1	-2.57823732596658	2.97897018116787E-12	2.70889704697671E-10
ENSG00000107485	GATA3	-1.57415314208186	3.1097276519914E-12	2.81351824029162E-10
ENSG00000143434	SEMA6C	2.91865321045386	3.13451581879125E-12	2.82169429034304E-10
ENSG00000160789	LMNA	-1.75824666344081	3.313796340374E-12	2.96816738207299E-10
ENSG00000158292	GPR153	2.26219908472981	3.56321536135735E-12	3.17569353151023E-10
ENSG00000113657	DPYSL3	1.78161608401433	3.64753571255514E-12	3.23475023538182E-10
ENSG00000100526	CDKN3	-1.93308714644396	3.7533736937685E-12	3.31221361330881E-10
ENSG00000144642	RBMS3	-2.05249900596278	3.93891145054427E-12	3.45890488848285E-10
ENSG00000130287	NCAN	3.49390433764284	4.29583725912653E-12	3.7539331053655E-10
ENSG00000075043	KCNQ2	1.29545125224122	4.40785394547343E-12	3.83312114462189E-10
ENSG00000117707	PROX1	-1.76472393661972	4.82904391333882E-12	4.17910592577544E-10
ENSG00000112984	KIF20A	-2.67107121874394	4.91084017450163E-12	4.22946110028953E-10
ENSG00000072571	HMMR	-2.2636800388757	4.95528514873843E-12	4.24731952892346E-10
ENSG00000196562	SULF2	3.58582125718295	5.39238705236152E-12	4.5999629360002E-10
ENSG00000122691	TWIST1	-2.58700601251049	5.77426345476672E-12	4.90237703927445E-10
ENSG00000116729	WLS	-2.69847382297302	6.70861288383589E-12	5.66877788684132E-10
ENSG00000088899	LZTS3	3.0831171409548	7.35041403376059E-12	6.15305219629846E-10
ENSG00000176842	IRX5	3.28657982157671	7.33760695906357E-12	6.15305219629846E-10
ENSG00000099901	RANBP1	-1.2338392635369	7.61914962353936E-12	6.34834634214345E-10
ENSG00000163938	GNL3	-1.81904408231629	8.02199043996008E-12	6.65305262691875E-10
ENSG00000242125	SNHG3	-2.26390732032859	8.4842147153123E-12	7.00397338295413E-10
ENSG00000086289	EPDR1	-2.80891432047294	9.29267647606163E-12	7.63619295376918E-10
ENSG00000095739	BAMBI	-5.26272282986166	9.91724976998696E-12	8.07534601725211E-10
ENSG00000136960	ENPP2	9.56899960022931	9.87334221601038E-12	8.07534601725211E-10
ENSG00000123975	CKS2	-2.25330869751529	1.01282767559404E-11	8.19387170623746E-10
ENSG00000198176	TFDP1	-1.82458507408025	1.01542900456889E-11	8.19387170623746E-10
ENSG00000271614	ATP2B1-AS1	4.0491807206819	1.10600891011649E-11	8.88477292189541E-10
ENSG00000163053	SLC16A14	2.79801906501065	1.1251411260785E-11	8.99811523775457E-10
ENSG00000123131	PRDX4	-1.80657187063406	1.13618563578502E-11	9.04605754642352E-10
ENSG00000148357	HMCN2	7.31151061245158	1.23948529979239E-11	9.82484055773488E-10
ENSG00000178403	NEUROG2	2.95014890106165	1.43103096636374E-11	1.12931668420441E-09
ENSG00000105202	FBL	-1.93057693495405	1.49568421846502E-11	1.17516171445536E-09
ENSG00000164684	ZNF704	-1.74473116985845	1.53000824414157E-11	1.19688068495861E-09
ENSG00000137968	SLC44A5	2.72130667581084	1.57097005040489E-11	1.2235807601284E-09
ENSG00000139352	ASCL1	-3.45877819304076	1.57958892253342E-11	1.22496779040102E-09
ENSG00000104635	SLC39A14	-1.93479116483078	1.72005078567338E-11	1.32814611097211E-09
ENSG00000114019	AMOTL2	2.51369960671946	1.7846909180004E-11	1.36628004722475E-09
ENSG00000281398		-3.44566061442347	1.7793700403127E-11	1.36628004722475E-09
ENSG00000158445	KCNB1	3.8918274487122	1.81876546734917E-11	1.38644104604651E-09
ENSG00000138796	HADH	-1.81904713427986	1.83686306668844E-11	1.39400972429832E-09
ENSG00000273270		1.81239573358282	1.84425758992241E-11	1.39400972429832E-09
ENSG00000120885	CLU	2.3699735755485	1.85286169766858E-11	1.39462875848886E-09
ENSG00000114646	CSPG5	2.73820338546057	1.91068013858668E-11	1.43213071140761E-09
ENSG00000119283	TRIM67	5.12598340741455	1.99024355233709E-11	1.48555095819027E-09
ENSG00000018189	RUFY3	1.94142982800636	2.03924361717652E-11	1.50966131251077E-09
ENSG00000132541	RIDA	-2.59804388965713	2.03939956250758E-11	1.50966131251077E-09
ENSG00000114450	GNB4	-2.14526112685814	2.13386957824894E-11	1.56664506658817E-09
ENSG00000124207	CSE1L	-1.49757358298781	2.12556574761765E-11	1.56664506658817E-09
ENSG00000182253	SYNM	-2.7724131913674	2.19227124521299E-11	1.60295294231614E-09
ENSG00000069849	ATP1B3	-1.63396134720905	2.26902515701526E-11	1.65232994564111E-09
ENSG00000170500	LONRF2	2.24687170154178	2.35426448214121E-11	1.70746129283715E-09
ENSG00000169213	RAB3B	2.28634624596624	2.68606142509711E-11	1.94024614391894E-09
ENSG00000237187	NR2F1-AS1	2.03946313932087	2.86964777198605E-11	2.06453293925133E-09
ENSG00000267280	TBX2-AS1	-5.03451440977511	2.97541803790177E-11	2.13206554923889E-09
ENSG00000095370	SH2D3C	3.70544320078983	3.21527579284389E-11	2.29475898617551E-09
ENSG00000110492	MDK	1.46999108244152	3.27667642441689E-11	2.32930085186524E-09
ENSG00000152092	ASTN1	5.16697489685538	3.29553186296694E-11	2.33344497206284E-09
ENSG00000116750	UCHL5	-1.8018859390898	3.51206452489209E-11	2.47697338184712E-09
ENSG00000104368	PLAT	2.72280185114282	3.97554810014552E-11	2.792861516314E-09
ENSG00000214114	MYCBP	-2.51303965558457	4.2017364955266E-11	2.94023076487748E-09
ENSG00000166482	MFAP4	-2.67269109809249	4.35711363207592E-11	3.03709469280187E-09
ENSG00000135824	RGS8	7.51584194662661	4.43043067605246E-11	3.0762300438296E-09
ENSG00000117593	DARS2	-2.08658185334376	4.52258772611455E-11	3.11606294329293E-09
ENSG00000215386	MIR99AHG	2.07830367391651	4.50790459280932E-11	3.11606294329293E-09
ENSG00000132341	RAN	-1.51261246547266	4.72827067491341E-11	3.24529658507275E-09
ENSG00000135116	HRK	3.53333636601523	4.88601109829203E-11	3.34076346621387E-09
ENSG00000188766	SPRED3	3.22449617989031	5.27381987501271E-11	3.59221327912463E-09
ENSG00000065183	WDR3	-2.04291101837129	5.59856863149147E-11	3.79896812365675E-09
ENSG00000175197	DDIT3	2.35704546947277	5.66805877402944E-11	3.8316077312439E-09
ENSG00000144381	HSPD1	-1.60676210164211	6.02392793936787E-11	4.05686635736225E-09
ENSG00000128709	HOXD9	2.00494918996682	6.48706837760518E-11	4.33616951180669E-09
ENSG00000131844	MCCC2	-1.98696338922659	6.47990458363247E-11	4.33616951180669E-09
ENSG00000145604	SKP2	-1.80217479664466	6.56301878399494E-11	4.37062894038979E-09
ENSG00000089006	SNX5	-1.89153231749712	6.79184762789526E-11	4.50626512615243E-09
ENSG00000164032	H2AZ1	-1.8207049315143	6.82963748788456E-11	4.51461719402081E-09
ENSG00000157064	NMNAT2	2.57134555339103	7.00708282106314E-11	4.6148853550193E-09
ENSG00000124788	ATXN1	3.2784745498623	7.18797142825067E-11	4.71667839434735E-09
ENSG00000151067	CACNA1C	4.74167846167763	7.82875679425157E-11	5.11840690555557E-09
ENSG00000101384	JAG1	3.94786923634583	8.01727212609325E-11	5.22259683152125E-09
ENSG00000198604	BAZ1A	-1.27284845286676	8.54731437203206E-11	5.54770252393414E-09
ENSG00000116791	CRYZ	-2.38274984644718	9.11732507280179E-11	5.89630907415781E-09
ENSG00000153982	GDPD1	2.14749619502028	9.91599889053855E-11	6.38975554406862E-09
ENSG00000164117	FBXO8	-2.31305600595358	1.00729441218227E-10	6.46762440854237E-09
ENSG00000164163	ABCE1	-2.08997484794337	1.10800573548673E-10	7.08886240911048E-09
ENSG00000250067	YJEFN3	2.91903051292938	1.25939157570505E-10	8.02873334063353E-09
ENSG00000160208	RRP1B	-1.70168995079828	1.28083770251285E-10	8.13649879532453E-09
ENSG00000184985	SORCS2	9.0725555412419	1.30342006592626E-10	8.25069507455936E-09
ENSG00000137343	ATAT1	1.8355857589662	1.32759908529233E-10	8.37415845560805E-09
ENSG00000174371	EXO1	-1.72389647018394	1.42080713085466E-10	8.93064524285278E-09
ENSG00000066279	ASPM	-2.41931900272408	1.4842393763126E-10	9.29673572981254E-09
ENSG00000116661	FBXO2	2.55207722350911	1.50459943268439E-10	9.39142656345232E-09
ENSG00000082929	LINC01587	9.96733439087987	1.52177856677223E-10	9.46567404345755E-09
ENSG00000185630	PBX1	1.72898264076778	1.53248155783982E-10	9.49926457686595E-09
ENSG00000174136	RGMB	1.76000325495527	1.56447876336072E-10	9.66416295408411E-09
ENSG00000157168	NRG1	3.15805285931721	1.60361032939398E-10	9.87184723050303E-09
ENSG00000130702	LAMA5	1.48454825272787	1.64309374991733E-10	1.0080267615075E-08
ENSG00000163618	CADPS	2.6757822405718	1.67863091220669E-10	1.02631379390002E-08
ENSG00000174938	SEZ6L2	1.74783213150963	1.77312238552071E-10	1.0803984494632E-08
ENSG00000024526	DEPDC1	-2.02398067218291	1.82583351016999E-10	1.1087451356334E-08
ENSG00000060709	RIMBP2	-1.78901912895622	1.83720754828989E-10	1.11188297365085E-08
ENSG00000178999	AURKB	-2.24405230393929	1.8547265770947E-10	1.11870612464897E-08
ENSG00000162490	DRAXIN	5.2648871400914	2.02522337021096E-10	1.21744467966306E-08
ENSG00000145808	ADAMTS19	-3.64876104453617	2.20677329136318E-10	1.32214504152107E-08
ENSG00000070961	ATP2B1	1.5269262051279	2.28384119357674E-10	1.36375770472446E-08
ENSG00000100077	GRK3	-2.07767086412847	2.7549496354713E-10	1.63211203017249E-08
ENSG00000167011	NAT16	3.46900933849042	2.74242884652082E-10	1.63211203017249E-08
ENSG00000213585	VDAC1	-1.97567188203046	2.76057801240519E-10	1.63211203017249E-08
ENSG00000183248	PRR36	2.10185241126512	2.96951836809504E-10	1.74986684362022E-08
ENSG00000165480	SKA3	-2.16004160956371	3.15228423728191E-10	1.85147605989076E-08
ENSG00000117650	NEK2	-1.89613965185167	3.35462908602604E-10	1.96388318454479E-08
ENSG00000143401	ANP32E	-2.11216911412407	3.54437987388858E-10	2.06383459572609E-08
ENSG00000159399	HK2	-2.50823092999564	3.54840379303135E-10	2.06383459572609E-08
ENSG00000115541	HSPE1	-1.63207015381406	3.63472827894602E-10	2.10720137181356E-08
ENSG00000171951	SCG2	1.86974878068609	4.03845678706121E-10	2.33370693172305E-08
ENSG00000111145	ELK3	-2.09476574011897	4.22478183760205E-10	2.43352867648885E-08
ENSG00000272933		3.43894778495621	4.38107517236441E-10	2.51546732813257E-08
ENSG00000170312	CDK1	-1.70896590430857	4.48356618168639E-10	2.56608960315431E-08
ENSG00000182628	SKA2	-1.66162892273906	4.89523363878697E-10	2.79277756067611E-08
ENSG00000166851	PLK1	-2.3043811840308	4.99862135074461E-10	2.84270802784885E-08
ENSG00000155380	SLC16A1	-2.27251258151413	5.27176016733821E-10	2.9885541657499E-08
ENSG00000120742	SERP1	-1.67350431892399	5.98452424078203E-10	3.38191694792963E-08
ENSG00000154556	SORBS2	2.01086694168556	7.32013297960589E-10	4.12367491184465E-08
ENSG00000163584	RPL22L1	-2.38477921116908	7.4638669604988E-10	4.19146434891459E-08
ENSG00000107105	ELAVL2	2.11440222837121	7.66852156926973E-10	4.29293423099681E-08
ENSG00000129195	PIMREG	-2.16602966015668	7.85701695034926E-10	4.3847539454379E-08
ENSG00000148408	CACNA1B	2.35132681936414	7.9324944260491E-10	4.41312748907589E-08
ENSG00000041353	RAB27B	3.777570794102	8.73056402308494E-10	4.84208433156482E-08
ENSG00000166426	CRABP1	1.91675528634977	8.99788493411474E-10	4.97494168857196E-08
ENSG00000164611	PTTG1	-1.50594322095333	9.16801076320763E-10	5.05340753268005E-08
ENSG00000180198	RCC1	-2.02250992821393	9.58530051169692E-10	5.26721083946437E-08
ENSG00000160963	COL26A1	8.70753906447575	9.89716672132207E-10	5.42195243565026E-08
ENSG00000139318	DUSP6	2.0718372137797	9.96204176543297E-10	5.44085415201117E-08
ENSG00000138182	KIF20B	-1.87817466782512	1.10085298651679E-09	5.99412778129535E-08
ENSG00000126217	MCF2L	1.55736005216204	1.1042875570046E-09	5.9946082715698E-08
ENSG00000175264	CHST1	6.27360232924965	1.14944004190224E-09	6.22086674037362E-08
ENSG00000143858	SYT2	4.50541788178654	1.26446647435464E-09	6.8227868739726E-08
ENSG00000122952	ZWINT	-2.083590190326	1.26886082282486E-09	6.82593777179714E-08
ENSG00000133169	BEX1	1.19309783092353	1.2880648018739E-09	6.90850085651768E-08
ENSG00000289089		-4.5360415206154	1.36201516063466E-09	7.28332525003264E-08
ENSG00000145675	PIK3R1	2.05262534042195	1.41265229314007E-09	7.53162297003309E-08
ENSG00000163683	SMIM14	1.96332019615024	1.44361277584419E-09	7.67385141438365E-08
ENSG00000154118	JPH3	2.87309760085675	1.51693973674122E-09	8.03978060472845E-08
ENSG00000117399	CDC20	-2.08860737952777	1.60647312043023E-09	8.48919158683987E-08
ENSG00000156970	BUB1B	-2.21101764392507	1.6242527491714E-09	8.55790110254602E-08
ENSG00000141753	IGFBP4	-1.75566999535114	1.77609718182979E-09	9.33049997516094E-08
ENSG00000180176	TH	3.9485157931015	1.82442552804868E-09	9.55636225422924E-08
ENSG00000145220	LYAR	-1.90935260227265	1.83074803691691E-09	9.56152196306982E-08
ENSG00000087586	AURKA	-2.62267591920472	1.85040318146904E-09	9.61870870070342E-08
ENSG00000091409	ITGA6	2.64229236082153	1.85243636359422E-09	9.61870870070342E-08
ENSG00000203760	CENPW	-1.6949010747872	1.86484361696599E-09	9.65514698101985E-08
ENSG00000177606	JUN	3.28170094899531	1.90318609102898E-09	9.82526675351385E-08
ENSG00000129990	SYT5	3.19239499494956	1.93428980955992E-09	9.9571458759932E-08
ENSG00000144681	STAC	-2.20761943269191	1.95539827195893E-09	1.00369640813388E-07
ENSG00000099864	PALM	1.8315710865642	1.98839289274222E-09	1.01549557507007E-07
ENSG00000137868	STRA6	-2.1030294444178	1.9897228248833E-09	1.01549557507007E-07
ENSG00000124767	GLO1	-1.92461546250046	2.02644805859046E-09	1.03130086709061E-07
ENSG00000158417	EIF5B	-1.01476261562968	2.12504280680209E-09	1.07841407481735E-07
ENSG00000187653		1.85121206603926	2.16279535925877E-09	1.0944722052475E-07
ENSG00000166347	CYB5A	-1.97334361360675	2.18693192727815E-09	1.10356897310594E-07
ENSG00000183779	ZNF703	6.09103064508199	2.25470503042005E-09	1.13457263806025E-07
ENSG00000011201	ANOS1	5.18387307593315	2.34464479322669E-09	1.17652568139672E-07
ENSG00000182199	SHMT2	-1.91761705902555	2.36921532624489E-09	1.18553417190924E-07
ENSG00000109534	GAR1	-1.78437419689723	2.57783427381651E-09	1.28275897725414E-07
ENSG00000136928	GABBR2	9.41924539830038	2.5777134582351E-09	1.28275897725414E-07
ENSG00000108179	PPIF	-2.15915747449182	2.72881491341071E-09	1.35412715675456E-07
ENSG00000040275	SPDL1	-1.83664430558749	2.82240748563807E-09	1.39670187010277E-07
ENSG00000163655	GMPS	-1.66469417365918	2.87198666822947E-09	1.41732146486674E-07
ENSG00000008282	SYPL1	-1.93081778699851	2.96350780969931E-09	1.45846920063059E-07
ENSG00000117500	TMED5	-1.77513346741092	3.34854114589826E-09	1.6434456462362E-07
ENSG00000105854	PON2	-1.9670398492357	3.40780343340958E-09	1.66796149470217E-07
ENSG00000145147	SLIT2	3.84333745770825	3.54392852179228E-09	1.72986200379801E-07
ENSG00000127561	SYNGR3	2.53211669310558	3.58288478514034E-09	1.74412494676642E-07
ENSG00000239672	NME1	-1.24282971485882	3.68347303115975E-09	1.78823132466655E-07
ENSG00000145362	ANK2	1.56293715468523	3.70961296445638E-09	1.79605423365599E-07
ENSG00000016082	ISL1	-2.2715457424948	3.97640091263224E-09	1.9105384207208E-07
ENSG00000099953	MMP11	2.67710170081146	3.97806648949904E-09	1.9105384207208E-07
ENSG00000103034	NDRG4	2.07449365496103	3.97102089264903E-09	1.9105384207208E-07
ENSG00000147724	FAM135B	4.86311921700106	4.12942203375217E-09	1.97792690675498E-07
ENSG00000159131	GART	-1.55907203079731	4.22054691895547E-09	2.01618340016449E-07
ENSG00000126453	BCL2L12	-3.2111391241943	4.34489738791486E-09	2.07006627146561E-07
ENSG00000131711	MAP1B	1.18151035757192	4.35827528388731E-09	2.07093218661955E-07
ENSG00000133119	RFC3	-1.85142613041671	4.8102602998992E-09	2.27965616434905E-07
ENSG00000161813	LARP4	-1.69800250592432	5.007140563482E-09	2.36669963203738E-07
ENSG00000130226	DPP6	2.2355280363065	5.03269180339941E-09	2.37251686752887E-07
ENSG00000106789	CORO2A	1.5442004274682	5.06564757760524E-09	2.3817850578798E-07
ENSG00000173145	NOC3L	-2.01562384887821	5.08082125414726E-09	2.38266575776948E-07
ENSG00000196660	SLC30A10	3.7535280463128	5.2137635862541E-09	2.43862561055237E-07
ENSG00000084090	STARD7	-1.46416169041547	5.51384522488679E-09	2.57160977834029E-07
ENSG00000197930	ERO1A	-1.60684384803603	5.5267933720052E-09	2.57160977834029E-07
ENSG00000130540	SULT4A1	2.40696638090691	6.08970621419553E-09	2.81966885386468E-07
ENSG00000187260	WDR86	2.74685626765417	6.09139135003702E-09	2.81966885386468E-07
ENSG00000155011	DKK2	3.7193721962803	6.1541001406417E-09	2.84135437936741E-07
ENSG00000141759	TXNL4A	-1.11098440971193	6.27475755609377E-09	0.0000002889614572233
ENSG00000223551	TMSB4XP4	4.93785538624461	6.49762959456469E-09	2.98457786043672E-07
ENSG00000128641	MYO1B	-1.66163694941863	6.8216639708971E-09	3.1254037947481E-07
ENSG00000124191	TOX2	3.5698413155475	7.19099298548546E-09	3.28621041688741E-07
ENSG00000136111	TBC1D4	-2.17123199350532	7.40980606425408E-09	3.37758946145159E-07
ENSG00000008710	PKD1	2.37597717305644	7.48256840234787E-09	3.40209975532131E-07
ENSG00000166111	SVOP	2.90615979044996	7.52881955286213E-09	3.41446261949297E-07
ENSG00000010292	NCAPD2	-1.720612260214	7.65498821771136E-09	3.46291562959801E-07
ENSG00000034510	TMSB10	1.03219253429852	7.85987119343327E-09	3.54664313751042E-07
ENSG00000121297	TSHZ3	2.18301628768413	7.89070958392746E-09	3.55161234890645E-07
ENSG00000155760	FZD7	1.92827008914232	8.36273801002633E-09	3.75463881482736E-07
ENSG00000105220	GPI	-1.82187312393893	9.07518552149933E-09	4.06432183580347E-07
ENSG00000120693	SMAD9	-1.97155434909592	9.31748020677145E-09	4.1624274419976E-07
ENSG00000088325	TPX2	-1.78099731079867	9.63289143261012E-09	4.29262729163626E-07
ENSG00000134222	PSRC1	-2.05938183180773	9.69340016475927E-09	4.30887271839944E-07
ENSG00000011426	ANLN	-1.56398909712044	9.86559673789012E-09	4.37456188026148E-07
ENSG00000163535	SGO2	-1.78320707129844	1.00269612826714E-08	4.43513541772284E-07
ENSG00000101974	ATP11C	-2.32594023219076	1.03033242589056E-08	4.54615149689743E-07
ENSG00000183971	NPW	-3.97288233703107	1.03395522519405E-08	4.55092724917106E-07
ENSG00000067836	ROGDI	1.8347930724133	1.05381833022226E-08	4.62698567833374E-07
ENSG00000155265	GOLGA7B	2.79184969477591	1.06625192734685E-08	4.67013130232065E-07
ENSG00000103811	CTSH	1.66591616339761	1.070967893729E-08	4.67934606055156E-07
ENSG00000228716	DHFR	-1.7927029596644	1.0750319906513E-08	4.6856747154568E-07
ENSG00000187714	SLC18A3	3.53238693802343	1.09048763329508E-08	4.74150375311845E-07
ENSG00000002586	CD99	-2.10842921708706	1.10827812197196E-08	4.80718989758009E-07
ENSG00000261236	BOP1	-1.66459950905923	1.1597433026877E-08	5.01827089960085E-07
ENSG00000124766	SOX4	1.38830649977793	1.18176869289913E-08	5.10125406375784E-07
ENSG00000164326	CARTPT	5.36133224674634	1.21535902363027E-08	5.23363979550785E-07
ENSG00000161681	SHANK1	2.53610527322596	1.23087857725405E-08	5.2877599119734E-07
ENSG00000088340	FER1L4	4.68038514878896	1.24529503249025E-08	5.32415637518625E-07
ENSG00000091127	PUS7	-2.06218170526046	1.24334216720804E-08	5.32415637518625E-07
ENSG00000134001	EIF2S1	-1.4444026552469	1.26148311653956E-08	5.38052584516421E-07
ENSG00000123545	NDUFAF4	-1.49200796354765	1.27213493039734E-08	5.41307010525841E-07
ENSG00000167680	SEMA6B	4.99303075927234	1.2761304119176E-08	5.41720383864736E-07
ENSG00000139182	CLSTN3	2.0549063659752	1.28195769740584E-08	5.42907569534944E-07
ENSG00000119326	CTNNAL1	-1.60475104960356	1.28685163534099E-08	5.43694815931569E-07
ENSG00000178171	AMER3	3.292023447351	1.30565831468573E-08	5.50342659983061E-07
ENSG00000117394	SLC2A1	-1.83352970088106	1.33603717824972E-08	5.61825587116562E-07
ENSG00000148834	GSTO1	-1.20803629589863	1.34090448768947E-08	5.62551826521528E-07
ENSG00000121579	NAA50	-1.76672565002096	1.34808692208883E-08	5.63831252183492E-07
ENSG00000136104	RNASEH2B	-1.18288315008302	1.35024900740604E-08	5.63831252183492E-07
ENSG00000198498	TMA16	-2.28400816404212	1.36422631550353E-08	5.68343028277448E-07
ENSG00000113368	LMNB1	-1.55317304352517	1.37551631359681E-08	5.71716919762721E-07
ENSG00000174521	TTC9B	2.9326648553883	1.41826815833781E-08	5.88121661769991E-07
ENSG00000168280	KIF5C	1.20197015511271	1.44596238168702E-08	5.98221018603725E-07
ENSG00000134602	STK26	-2.64334359548684	1.49576826821318E-08	6.17400754764307E-07
ENSG00000171004	HS6ST2	1.615116136612	1.53267430796979E-08	6.31179943746454E-07
ENSG00000080608	PUM3	-1.52535802975195	1.56850396205599E-08	6.44453669180526E-07
ENSG00000175063	UBE2C	-2.06371087030545	1.57323144187152E-08	6.44916889008841E-07
ENSG00000158669	GPAT4	2.07579591189444	1.76307202894372E-08	7.21088409280772E-07
ENSG00000132688	NES	1.72152595345918	1.77096979514957E-08	7.2199181852944E-07
ENSG00000144848	ATG3	-1.54007666173494	1.77334152145224E-08	7.2199181852944E-07
ENSG00000175206	NPPA	5.56959815097781	1.82126560953152E-08	7.39822043744846E-07
ENSG00000156650	KAT6B	1.2769002067971	1.84049399869411E-08	7.45941391235434E-07
ENSG00000288066		-2.43405374073737	1.85447174328509E-08	7.49909860253027E-07
ENSG00000214194	SMIM30	-1.67835433593859	1.87080855041519E-08	7.54812260633731E-07
ENSG00000153551	CMTM7	-3.50833667640646	1.8772320902522E-08	7.55701925051191E-07
ENSG00000088387	DOCK9	2.62265009711058	1.89391934169671E-08	7.59008301726059E-07
ENSG00000091483	FH	-1.35102991983142	1.89175408532223E-08	7.59008301726059E-07
ENSG00000159713	TPPP3	2.02524141526174	1.92782425755357E-08	7.70871512272649E-07
ENSG00000135749	PCNX2	1.79056296880939	1.98186330798879E-08	7.90714906443457E-07
ENSG00000136367	ZFHX2	2.33887044006563	1.99845382045348E-08	7.95562260880082E-07
ENSG00000152558	TMEM123	-2.23918694049883	2.00460703158387E-08	7.96242358398966E-07
ENSG00000065150	IPO5	-1.12670896365292	2.01897758445374E-08	8.00176204599651E-07
ENSG00000048828	FAM120A	-1.63535099280968	2.14193612750906E-08	8.47034079209654E-07
ENSG00000067704	IARS2	-1.51478164214772	2.17215050517626E-08	8.57090399773733E-07
ENSG00000136108	CKAP2	-1.78981143363147	2.21744603992074E-08	8.73040183717366E-07
ENSG00000102362	SYTL4	3.19111822607244	2.25818148296467E-08	8.87128576443622E-07
ENSG00000064102	INTS13	-2.05275272332826	2.28669506169105E-08	8.94407321727806E-07
ENSG00000121152	NCAPH	-1.80770360678586	2.28307904256367E-08	8.94407321727806E-07
ENSG00000137807	KIF23	-1.95495529825272	2.29985908009082E-08	8.97596417445469E-07
ENSG00000135127	BICDL1	3.17900234833887	2.36752976194031E-08	9.21998438160842E-07
ENSG00000128266	GNAZ	1.41254856981658	2.39693418145748E-08	9.31424705566796E-07
ENSG00000158792	SPATA2L	2.18326312825624	2.4268909009239E-08	9.41024320327939E-07
ENSG00000186298	PPP1CC	-1.69884169884487	2.49385254394145E-08	9.64900096591085E-07
ENSG00000089199	CHGB	-1.48354077047942	2.5111557594069E-08	9.69500954181364E-07
ENSG00000077942	FBLN1	-1.65549325740124	2.54945551754961E-08	9.8217088476094E-07
ENSG00000048162	NOP16	-2.10442439744014	2.60261241865599E-08	1.00049782978119E-06
ENSG00000112559	MDFI	-3.31060394207442	2.63374409411895E-08	1.01029746685325E-06
ENSG00000131873	CHSY1	-1.26754276028034	2.64675648021336E-08	0.000001013119563815
ENSG00000011028	MRC2	-2.05706520788871	2.65810579012597E-08	1.01529439497477E-06
ENSG00000167861	HID1	2.69447756330593	2.791456911145E-08	1.06396083204791E-06
ENSG00000147257	GPC3	-3.39997448012698	2.86921191785968E-08	1.09127520799444E-06
ENSG00000158042	MRPL17	-1.54129512173345	2.89084942107872E-08	1.09717535019501E-06
ENSG00000165609	NUDT5	-1.89820268300397	2.910951853456E-08	1.10246916496429E-06
ENSG00000213420	GPC2	2.26200563576095	2.99415883012018E-08	1.13158990048044E-06
ENSG00000155980	KIF5A	2.19151936800497	3.07303174086502E-08	1.15895348643907E-06
ENSG00000111906	HDDC2	-1.59078793019584	3.0966684956852E-08	1.16541427377531E-06
ENSG00000111341	MGP	-4.62967250117139	3.12178705152446E-08	1.17240447046141E-06
ENSG00000172985	SH3RF3	4.0326851197801	3.16157835794349E-08	1.18486432435564E-06
ENSG00000112531	QKI	-1.84351650435224	3.17573926660485E-08	1.18768670609518E-06
ENSG00000019505	SYT13	3.31079044949108	3.27150329384674E-08	1.22095229179105E-06
ENSG00000069482	GAL	1.43517172953821	3.33280386374745E-08	1.24124424979567E-06
ENSG00000103222	ABCC1	-1.39672674874106	3.42448609284119E-08	1.27274364869621E-06
ENSG00000130707	ASS1	6.0104878146517	3.48244403896593E-08	1.29160460691585E-06
ENSG00000164105	SAP30	-1.93650722151527	3.50955024377513E-08	1.29896865840884E-06
ENSG00000167552	TUBA1A	0.926532793863802	3.5605015896627E-08	1.31510980365397E-06
ENSG00000129680	MAP7D3	-2.2577975920786	3.68336065242473E-08	1.35768976805631E-06
ENSG00000168393	DTYMK	-1.43426111937616	3.7262192518298E-08	0.0000013706671802316
ENSG00000213853	EMP2	-2.22527208474445	3.75298856561404E-08	1.37768518779529E-06
ENSG00000154917	RAB6B	2.22918400189565	3.80377079499534E-08	1.39347137058377E-06
ENSG00000074964	ARHGEF10L	2.37783215299047	3.84609003920257E-08	1.40609912167908E-06
ENSG00000130826	DKC1	-1.38417268485572	3.97040156682559E-08	0.0000014485900950736
ENSG00000120705	ETF1	-1.63522983711548	4.03571501912516E-08	1.46942680594732E-06
ENSG00000100276	RASL10A	5.98807260368816	4.21513033967333E-08	1.53163985608333E-06
ENSG00000168827	GFM1	-1.48377083017813	4.45406002540039E-08	0.0000016151828197373
ENSG00000153044	CENPH	-1.31894056979872	4.52689606164312E-08	1.63827911208636E-06
ENSG00000185900	POMK	-1.29072124694431	4.6057601481286E-08	1.66345942124145E-06
ENSG00000117118	SDHB	-1.33119361458479	4.65280113959757E-08	0.0000016770680002968
ENSG00000100522	GNPNAT1	-2.19318872375162	4.66715461063867E-08	1.67886360833295E-06
ENSG00000166710	B2M	-1.58347625425075	4.83637235095986E-08	1.73624798186563E-06
ENSG00000168078	PBK	-1.90960765976555	4.91317399844835E-08	1.76029198016407E-06
ENSG00000166407	LMO1	-2.58128743205115	4.9459737155912E-08	1.76850644992217E-06
ENSG00000053372	MRTO4	-1.45547157498208	5.10668798988586E-08	1.82163496123888E-06
ENSG00000121057	AKAP1	-1.59421014728705	5.11489553144556E-08	1.82163496123888E-06
ENSG00000169302	STK32A	5.53591385669529	5.22372047321984E-08	0.0000018567009634377
ENSG00000100304	TTLL12	-2.40949270621936	5.40978491954435E-08	1.91902746631124E-06
ENSG00000120594	PLXDC2	4.77946697047821	5.48279468122681E-08	1.94108268615607E-06
ENSG00000064042	LIMCH1	-1.48794138729589	5.54747618422982E-08	0.0000019601082517612
ENSG00000141622	ARK2C	1.29760848467483	5.64118305513205E-08	1.98538611492408E-06
ENSG00000143228	NUF2	-1.70916742436742	5.63090432531695E-08	1.98538611492408E-06
ENSG00000170419	VSTM2A	2.07560127523272	5.87016733916681E-08	2.06192505321244E-06
ENSG00000065923	SLC9A7	2.56124529106731	5.89977203302776E-08	2.06826841878003E-06
ENSG00000094804	CDC6	-1.69550349331358	5.95964396496998E-08	2.08517699196235E-06
ENSG00000150750	POU2AF2	8.85406736072529	6.10674925787721E-08	2.12833280555666E-06
ENSG00000182481	KPNA2	-1.27408777969816	6.10512013560523E-08	2.12833280555666E-06
ENSG00000075223	SEMA3C	-2.44122957236247	6.12625224940322E-08	2.13098413195746E-06
ENSG00000198042	MAK16	-1.5173227062504	6.21856380339416E-08	2.15890217003882E-06
ENSG00000102144	PGK1	-1.58864974862924	6.50020592920922E-08	2.25231506800491E-06
ENSG00000119969	HELLS	-1.60795772943503	6.67524244081378E-08	2.30849986650074E-06
ENSG00000171793	CTPS1	-1.31100185967431	6.71788692525483E-08	2.31877122117563E-06
ENSG00000109805	NCAPG	-1.97839261115802	6.86084614179899E-08	2.36356149584975E-06
ENSG00000152147	GEMIN6	-1.40732267449719	7.03268012034716E-08	2.41810809358731E-06
ENSG00000068615	REEP1	2.14056858757951	7.28404479686368E-08	2.49973905155203E-06
ENSG00000134369	NAV1	1.59235946907535	7.34644728154793E-08	2.51633377823422E-06
ENSG00000000003	TSPAN6	-1.44536982686929	7.36662629903107E-08	2.51843021986341E-06
ENSG00000204899	MZT1	-1.68198506932516	7.5457490502006E-08	2.57475330448178E-06
ENSG00000064300	NGFR	3.35085058101721	7.62667330934189E-08	2.59741873885077E-06
ENSG00000251615		4.81716445074124	8.04673136992191E-08	2.73527790817421E-06
ENSG00000118707	TGIF2	-2.55231206808672	8.34609512331922E-08	2.83166568255948E-06
ENSG00000172340	SUCLG2	-2.52874905317614	8.4195426494972E-08	2.85118500988833E-06
ENSG00000122694	GLIPR2	1.84417018257635	8.47586413755066E-08	2.86484207849212E-06
ENSG00000071539	TRIP13	-1.4098344988434	8.54738588809589E-08	2.88128604608046E-06
ENSG00000159842	ABR	1.53087004815637	8.55668291009715E-08	2.88128604608046E-06
ENSG00000107562	CXCL12	4.88457262980141	8.84358016396078E-08	0.0000029723057233995
ENSG00000136149	RPL13AP25	2.42554283666872	9.08320527135156E-08	3.04712620282756E-06
ENSG00000123374	CDK2	-2.01695946632322	9.10838598022412E-08	3.04986217663056E-06
ENSG00000101361	NOP56	-1.71634550053466	9.43265757516445E-08	3.15254902614731E-06
ENSG00000114686	MRPL3	-1.37892166293493	9.73809455451585E-08	3.24857031377276E-06
ENSG00000104738	MCM4	-1.21010001783618	9.79474851090375E-08	3.26139637219944E-06
ENSG00000101447	FAM83D	-2.65001154279088	1.00833043982176E-07	3.34504287017908E-06
ENSG00000184743	ATL3	-1.41850236713338	1.00752986572516E-07	3.34504287017908E-06
ENSG00000286733	LINC02348	5.21982126453037	1.01873931029378E-07	3.37332643338313E-06
ENSG00000100321	SYNGR1	2.43429130453438	1.03488981885036E-07	0.0000034204826964733
ENSG00000206579	XKR4	9.2069634624112	1.05686856154122E-07	3.48669307761499E-06
ENSG00000071575	TRIB2	2.14653830591682	1.06054600912721E-07	3.49239360432073E-06
ENSG00000167703	SLC43A2	2.0448086435382	1.07814931504506E-07	3.54384712471874E-06
ENSG00000109519	GRPEL1	-1.79979731386832	1.08134505854258E-07	3.54784164445637E-06
ENSG00000163428	LRRC58	-1.45942295060145	1.0931296936929E-07	3.57748500851352E-06
ENSG00000188573	FBLL1	2.02961896651113	1.09437411223926E-07	3.57748500851352E-06
ENSG00000108561	C1QBP	-1.44083897263539	1.10076036479635E-07	3.59180713569432E-06
ENSG00000090889	KIF4A	-1.41597158934738	1.1480859008739E-07	0.0000037220166076817
ENSG00000132561	MATN2	3.22881969517838	1.14897576423355E-07	0.0000037220166076817
ENSG00000160131	VMA21	-1.65691809298371	1.1476494114818E-07	0.0000037220166076817
ENSG00000176840	MIR7-3HG	4.82555202877687	1.14704155413021E-07	0.0000037220166076817
ENSG00000173334	TRIB1	1.88931392941539	1.1984923308837E-07	0.0000038754136489983
ENSG00000126777	KTN1	-1.26012689704525	1.23256873492157E-07	3.97842095808739E-06
ENSG00000060762	MPC1	-2.3423009416034	1.25534133235901E-07	4.03737605527456E-06
ENSG00000124783	SSR1	-1.2200058932515	1.25355992752197E-07	4.03737605527456E-06
ENSG00000170545	SMAGP	2.56051030999072	1.25869284599165E-07	4.04090029446136E-06
ENSG00000066044	ELAVL1	-1.52973226057686	1.29661368443253E-07	4.15519455150704E-06
ENSG00000146918	NCAPG2	-1.67429822465685	1.31481859676206E-07	4.20601077542777E-06
ENSG00000165617	DACT1	5.99891052915405	1.32411423598406E-07	4.22819651041327E-06
ENSG00000071626	DAZAP1	-1.24252647628662	1.34222680667606E-07	0.0000042784076538781
ENSG00000186871	ERCC6L	-1.87342301538172	1.34947548297612E-07	4.29387278899363E-06
ENSG00000144354	CDCA7	-1.93240349985135	0.000000137084561165	4.35413622111669E-06
ENSG00000111665	CDCA3	-2.58150232275334	1.38808651629429E-07	0.0000044010941332559
ENSG00000132639	SNAP25	1.60194187210005	1.39596992917675E-07	4.41791423091023E-06
ENSG00000143248	RGS5	-1.65172976101326	1.3983238634175E-07	4.41791423091023E-06
ENSG00000144406	UNC80	1.91080153959764	1.41070185730158E-07	4.44917483656698E-06
ENSG00000079332	SAR1A	-1.28005635533349	1.47022222822703E-07	4.62062473622089E-06
ENSG00000153179	RASSF3	-1.8787317313487	1.46869549935971E-07	4.62062473622089E-06
ENSG00000154319	FAM167A	-2.14309870307857	1.52853451229402E-07	4.79547587622331E-06
ENSG00000146285	SCML4	6.04522356992632	1.54825550815587E-07	4.84039252584716E-06
ENSG00000204248	COL11A2	4.56650634777713	1.54654838558616E-07	4.84039252584716E-06
ENSG00000144339	TMEFF2	3.77577892246197	1.59404227526048E-07	0.0000049748559789227
ENSG00000129646	QRICH2	3.01373589647937	1.60206002344627E-07	4.99118317565505E-06
ENSG00000156256	USP16	-1.30822410116083	1.61421827372909E-07	0.0000050203309297887
ENSG00000184343	SRPK3	4.24956522172048	1.68033287146558E-07	5.21689481099384E-06
ENSG00000131116	ZNF428	1.58745525966708	1.70318501529212E-07	5.27869487265452E-06
ENSG00000013810	TACC3	-1.15952335258076	1.71148815117286E-07	0.0000052940200074551
ENSG00000120251	GRIA2	3.18205252029257	1.71404019444231E-07	0.0000052940200074551
ENSG00000112029	FBXO5	-1.57321449716444	1.75352391552151E-07	5.40664843763378E-06
ENSG00000076382	SPAG5	-1.18757313194985	1.76130587179355E-07	5.42131157857555E-06
ENSG00000121621	KIF18A	-1.81826716932821	1.81528082391657E-07	5.57786289530727E-06
ENSG00000152642	GPD1L	-2.3379728004591	1.82135049784959E-07	5.58693027713655E-06
ENSG00000132386	SERPINF1	-2.3459714783792	0.0000001831830356893	0.000005609471626219
ENSG00000075131	TIPIN	-2.1577380023931	1.83719758752604E-07	5.61630675476817E-06
ENSG00000186409	CCDC30	3.07563052495768	1.89858699503778E-07	5.79408644448157E-06
ENSG00000173852	DPY19L1	-1.47010109965671	1.90458334619239E-07	5.80250103123988E-06
ENSG00000105185	PDCD5	-1.14902407503591	1.91192458610672E-07	5.81497742538467E-06
ENSG00000106484	MEST	2.83444214131238	1.94960662979725E-07	5.91828672795009E-06
ENSG00000164050	PLXNB1	1.71480365920315	1.95693788708649E-07	5.91828672795009E-06
ENSG00000168916	ZNF608	1.67498631871864	1.95910686037423E-07	5.91828672795009E-06
ENSG00000187957	DNER	2.95477608981182	1.95666282443696E-07	5.91828672795009E-06
ENSG00000158321	AUTS2	1.16256512905059	1.99323658627711E-07	6.01125256002832E-06
ENSG00000118193	KIF14	-1.80252448342797	2.00851201623808E-07	6.04714021157798E-06
ENSG00000113048	MRPS27	-1.13410177400676	2.02175754143077E-07	6.07680614046826E-06
ENSG00000117450	PRDX1	-1.805435208603	2.09195386335189E-07	6.27726323418522E-06
ENSG00000005100	DHX33	-1.39032953782866	2.09938948177537E-07	6.28904066497057E-06
ENSG00000188647	PTAR1	-1.45354356531519	2.12907389958729E-07	6.36731716814804E-06
ENSG00000135521	LTV1	-1.58526475331382	2.14908849977892E-07	6.41646189750661E-06
ENSG00000111300	NAA25	-1.58448893095075	2.22037265528769E-07	6.61826218749147E-06
ENSG00000132313	MRPL35	-1.3290863539422	2.28321312713395E-07	6.79426577399961E-06
ENSG00000060688	SNRNP40	-1.31204476237405	2.29030297176679E-07	6.80406093469821E-06
ENSG00000123179	EBPL	-1.35659537509423	2.33501601578697E-07	6.92541008390858E-06
ENSG00000114626	ABTB1	3.04023084386663	2.36713294372622E-07	7.00906108329117E-06
ENSG00000154721	JAM2	-2.44942916393221	2.39920582222737E-07	7.09230579197709E-06
ENSG00000123136	DDX39A	-2.1266707296661	2.51760276742315E-07	7.43003887571967E-06
ENSG00000198900	TOP1	-1.31714981517063	2.53543965581418E-07	7.47037269642356E-06
ENSG00000112742	TTK	-1.91474574076456	2.63543946162623E-07	7.75225985477378E-06
ENSG00000011260	UTP18	-1.35463061005303	2.66289100246811E-07	0.0000078201687570842
ENSG00000108604	SMARCD2	-1.41783855364693	2.91699040902504E-07	8.55236762475853E-06
ENSG00000162980	ARL5A	-1.68682209024306	2.9783288535756E-07	8.70371665301034E-06
ENSG00000250091		3.16170170450699	2.97749934624132E-07	8.70371665301034E-06
ENSG00000183688	RFLNB	-1.86684357776528	2.98933725966388E-07	8.72165922957959E-06
ENSG00000149554	CHEK1	-1.43570370928865	3.01334034519382E-07	8.77739495021173E-06
ENSG00000107937	GTPBP4	-1.3784216332351	3.08006671837503E-07	8.95719402483284E-06
ENSG00000175938	ORAI3	2.42771480539744	3.09580370648842E-07	8.98836751994062E-06
ENSG00000164056	SPRY1	3.12194287250091	3.13689902292011E-07	9.09294645575904E-06
ENSG00000115266	APC2	1.96063275529366	3.28551108766014E-07	9.50834339650141E-06
ENSG00000146731	CCT6A	-1.24722012305971	3.47309409000897E-07	0.0000100350012142614
ENSG00000148484	RSU1	-2.38355454667383	3.48901219566605E-07	0.0000100647607847281
ENSG00000175792	RUVBL1	-1.41425288985178	3.51064657362214E-07	0.0000101108878970847
ENSG00000188620	HMX3	6.80967778481653	3.52674941312165E-07	0.0000101409613140708
ENSG00000093000	NUP50	-1.51014854202072	3.60977195787125E-07	0.0000103630536623887
ENSG00000177000	MTHFR	1.63815491706597	3.66901273767501E-07	0.0000105162710692336
ENSG00000187391	MAGI2	1.43937805855817	3.75911422290091E-07	0.0000107573118512854
ENSG00000140538	NTRK3	7.27448978486707	3.84120370247509E-07	0.0000109746926835947
ENSG00000139354	GAS2L3	-1.86836855049621	3.86049657485439E-07	0.0000110122508983983
ENSG00000072274	TFRC	-1.33063306348633	3.87158241582312E-07	0.0000110263159613761
ENSG00000182158	CREB3L2	-1.88926301213701	3.97186465823834E-07	0.0000112760671137372
ENSG00000196781	TLE1	-1.59159290991933	3.96748260298622E-07	0.0000112760671137372
ENSG00000059573	ALDH18A1	-1.56947189017303	4.00462171211101E-07	0.0000113510748972716
ENSG00000148219	ASTN2	-1.85305803337083	4.03704857342072E-07	0.0000114249112392194
ENSG00000108840	HDAC5	1.59597064125493	4.04983049519204E-07	0.0000114430068597587
ENSG00000033327	GAB2	1.48782332457968	4.12118444667813E-07	0.000011626283177605
ENSG00000105939	ZC3HAV1	-1.45332612419204	4.30755620864348E-07	0.0000121329499876791
ENSG00000253236		8.44381322835889	4.31770868730757E-07	0.0000121424542267548
ENSG00000131831	RAI2	3.61161704045227	4.35375957789173E-07	0.0000122246471909643
ENSG00000138778	CENPE	-2.15791825498551	4.36335680329006E-07	0.000012232421560898
ENSG00000160460	SPTBN4	2.06215528304976	4.38854823493787E-07	0.0000122838207938558
ENSG00000111669	TPI1	-1.1354512629389	4.39827954414481E-07	0.000012291853315727
ENSG00000272168		1.67466845844334	4.45538419431635E-07	0.000012432048669312
ENSG00000122786	CALD1	-1.26274367157707	4.48539862761586E-07	0.000012496334528011
ENSG00000261115	TMEM178B	6.19858042106769	4.55887420689107E-07	0.0000126813156121501
ENSG00000050405	LIMA1	-1.74632320478716	4.58673444162222E-07	0.0000127390326801892
ENSG00000154175	ABI3BP	3.74570183696207	4.60898005530325E-07	0.0000127810013484059
ENSG00000166510	CCDC68	4.5376340384938	4.67553877034571E-07	0.0000129455334670747
ENSG00000101460	MAP1LC3A	2.06719134143274	4.70805858429938E-07	0.0000130154570183857
ENSG00000049759	NEDD4L	1.80355282561063	4.74093940984705E-07	0.0000130861615697997
ENSG00000144583	MARCHF4	3.59510067123887	4.81036630002084E-07	0.0000132573695228574
ENSG00000213722	DDAH2	1.59083825745184	4.86679943495438E-07	0.0000133922957108714
ENSG00000161980	POLR3K	-1.47352800115968	4.94680524000157E-07	0.0000135707609600901
ENSG00000276043	UHRF1	-1.75716957330224	4.93972674200193E-07	0.0000135707609600901
ENSG00000174672	BRSK2	2.44980509248115	4.97421081270271E-07	0.0000136250783637242
ENSG00000163507	CIP2A	-2.04465808863409	5.03219401630442E-07	0.0000137628585661187
ENSG00000164022	AIMP1	-1.37758205728787	5.18490621866032E-07	0.0000141589039635794
ENSG00000124216	SNAI1	-5.46389907334101	5.20700640008882E-07	0.000014197612275676
ENSG00000165732	DDX21	-1.33312729229306	5.23056789425052E-07	0.0000142401813461404
ENSG00000143507	DUSP10	3.20140354380019	5.25740334958079E-07	0.0000142915210325327
ENSG00000203867	RBM20	1.693351146383	5.3520315920934E-07	0.0000145267112031456
ENSG00000154358	OBSCN	2.77500048564795	5.39123259835293E-07	0.0000146109743974122
ENSG00000137218	FRS3	2.02849063348601	5.48901539169387E-07	0.0000148535078137166
ENSG00000106399	RPA3	-1.12303781851153	5.49792786186828E-07	0.0000148551854777539
ENSG00000138160	KIF11	-1.41145077509105	5.52035504854936E-07	0.0000148933193282701
ENSG00000105855	ITGB8	2.87097597977225	5.55599802965217E-07	0.0000149444667722506
ENSG00000182118	FAM89A	2.41385697588451	5.5522581199024E-07	0.0000149444667722506
ENSG00000170365	SMAD1	2.10478060246049	5.86494332350878E-07	0.0000157518132979515
ENSG00000137094	DNAJB5	1.81775707587016	5.99520616466695E-07	0.000016029570631917
ENSG00000184575	XPOT	-1.51373750687204	5.98891427393663E-07	0.000016029570631917
ENSG00000204131	NHSL2	-3.27219094271799	5.98424457577375E-07	0.000016029570631917
ENSG00000073712	FERMT2	-1.50634451691186	6.01406240770767E-07	0.0000160560229465984
ENSG00000113140	SPARC	-1.98040272291642	6.07797331337331E-07	0.0000162025020737752
ENSG00000205592	MUC19	7.32438162247179	6.23371837575451E-07	0.000016590065134954
ENSG00000273238	TMEM271	7.50535512949867	6.24188003849446E-07	0.000016590065134954
ENSG00000147874	HAUS6	-1.66616109797497	6.2622148583615E-07	0.0000166194543663241
ENSG00000197647	ZNF433	2.57599851785317	6.3821972275005E-07	0.0000169128226528763
ENSG00000143333	RGS16	1.92121398007711	6.39419515885335E-07	0.0000169195881943425
ENSG00000105696	TMEM59L	2.81345163829934	6.54009628158683E-07	0.0000172801304997561
ENSG00000155393	HEATR3	-1.72289763038447	6.65094517188921E-07	0.0000175471328143186
ENSG00000044574	HSPA5	-1.50963507449154	6.77583559819692E-07	0.0000178503410156029
ENSG00000084623	EIF3I	-0.884546429089208	6.80598085877798E-07	0.0000179034274749117
ENSG00000130517	PGPEP1	2.11421889956338	6.81695913218571E-07	0.0000179060125944245
ENSG00000100714	MTHFD1	-1.6749429180311	6.84273769072231E-07	0.000017947408929956
ENSG00000102003	SYP	1.68986449976713	6.91896755903285E-07	0.0000181208164989056
ENSG00000135424	ITGA7	2.88633286935188	7.01488947871114E-07	0.0000183452160761506
ENSG00000166788	SAAL1	-1.31934058411819	7.14285420461384E-07	0.0000186526370585208
ENSG00000107371	EXOSC3	-1.311956320881	7.18844085175486E-07	0.0000187443565383314
ENSG00000198826	ARHGAP11A	-1.95424656346247	7.29682499634801E-07	0.0000189993202012468
ENSG00000142856	ITGB3BP	-1.39750374671856	7.34361516996138E-07	0.0000190933994418996
ENSG00000198931	APRT	-1.49685455268097	7.41889880416275E-07	0.0000192611816199669
ENSG00000074800	ENO1	-1.60027093577121	7.58263614991762E-07	0.0000196577921837372
ENSG00000276168	RN7SL1	2.08768096476595	7.6761996661758E-07	0.0000198715954942013
ENSG00000235300	SKAP1-AS2	8.49046433115367	7.73110403187478E-07	0.0000199848481424249
ENSG00000113460	BRIX1	-1.48375863092649	7.91381105248111E-07	0.0000204276673190413
ENSG00000173848	NET1	-1.55120130415356	7.92537263628626E-07	0.0000204280755980478
ENSG00000210140		3.0644181803806	8.06084782989648E-07	0.0000207474178196502
ENSG00000119865	CNRIP1	-1.02430382186345	8.2265627224983E-07	0.000021143564506576
ENSG00000105281	SLC1A5	-1.25746756649302	8.37614510575994E-07	0.0000214971724103988
ENSG00000182916	TCEAL7	1.32956746480239	8.73330660428297E-07	0.0000223817531486588
ENSG00000080345	RIF1	-1.08663840654173	8.78178587705607E-07	0.0000224738446002261
ENSG00000164330	EBF1	2.15709754271044	8.84406718283989E-07	0.0000226009442957766
ENSG00000106080	FKBP14	-1.9955401316926	8.8796147976946E-07	0.0000226272289453629
ENSG00000111716	LDHB	-1.46453168062088	8.86841110159149E-07	0.0000226272289453629
ENSG00000133083	DCLK1	1.63959372371007	9.15435456756163E-07	0.0000232941914379686
ENSG00000058804	NDC1	-1.34968862209127	9.38091755719624E-07	0.0000238368449815054
ENSG00000110786	PTPN5	7.40249627275247	9.70179030675556E-07	0.0000246172622599461
ENSG00000020922	MRE11	-1.5202851026856	9.84282671016955E-07	0.0000249398016528964
ENSG00000135316	SYNCRIP	-1.4428895774456	9.92072442820757E-07	0.0000251016747749873
ENSG00000148840	PPRC1	-1.53064410084241	1.00871152447354E-06	0.0000254866830034117
ENSG00000132669	RIN2	2.73260475642915	1.01233218693531E-06	0.0000255421391503649
ENSG00000175879	HOXD8	1.74710722831876	1.02089487481848E-06	0.0000257219561005602
ENSG00000198932	GPRASP1	1.90505388369537	1.02377488556356E-06	0.0000257582911516651
ENSG00000133640	LRRIQ1	1.63161853711671	1.04313524790033E-06	0.0000262085902256472
ENSG00000197044	ZNF441	2.02391754977266	0.0000010630781283018	0.0000266722431238073
ENSG00000122733	PHF24	3.60358656039929	1.08254731089068E-06	0.0000271227308074065
ENSG00000247556	OIP5-AS1	-1.04111015647607	1.08437216244957E-06	0.0000271305068688849
ENSG00000149970	CNKSR2	2.77159150884392	1.15039197898287E-06	0.0000287127504902806
ENSG00000151136	ABTB3	2.03731287379067	1.15081806698791E-06	0.0000287127504902806
ENSG00000134769	DTNA	1.64840342009416	1.15496926942343E-06	0.0000287762440785136
ENSG00000111832	RWDD1	-1.0579844540235	1.15664214887209E-06	0.0000287778992429093
ENSG00000080823	MOK	2.87203553025315	1.16325276415619E-06	0.0000289022330334175
ENSG00000074527	NTN4	4.46045648288507	1.17133527754242E-06	0.0000290627426065027
ENSG00000125869	LAMP5	-3.25449278819225	1.18729441246009E-06	0.0000294179697161966
ENSG00000154719	MRPL39	-1.63266272020017	1.19241508444233E-06	0.0000295040384291436
ENSG00000113569	NUP155	-1.39027794654978	1.20674647348535E-06	0.0000298174570014022
ENSG00000119471	HSDL2	-1.70609337999293	1.23099403594829E-06	0.0000303746930578206
ENSG00000122574	WIPF3	3.13076721470585	1.26586766039325E-06	0.000031192232831203
ENSG00000021645	NRXN3	6.92899318523462	1.27144200581226E-06	0.0000312865550715945
ENSG00000173068	BNC2	7.59797661643192	1.28359234988089E-06	0.000031542213108047
ENSG00000180155	LYNX1	2.25960150057486	1.28541992770271E-06	0.0000315438528559814
ENSG00000124789	NUP153	-1.33142713161407	1.28963187435033E-06	0.0000316039198318903
ENSG00000108932	SLC16A6	5.11546277084019	1.29712152074289E-06	0.000031744036779492
ENSG00000133985	TTC9	2.55843407362652	1.30332237302115E-06	0.0000318522742023205
ENSG00000188229	TUBB4B	-2.02446751836794	1.31640667431592E-06	0.0000321282141194761
ENSG00000092841	MYL6	0.902004884336244	1.32193218503722E-06	0.0000322191743710977
ENSG00000124784	RIOK1	-1.40092801060641	1.33383923539894E-06	0.0000324652120420333
ENSG00000160325	CACFD1	1.62195117731828	0.0000014245813189343	0.0000346267974862809
ENSG00000169692	AGPAT2	-2.13736426296021	1.44227691222113E-06	0.0000350094154546468
ENSG00000183317	EPHA10	5.0105611648015	1.44712957045843E-06	0.0000350796740530341
ENSG00000143850	PLEKHA6	1.43521019185641	1.47753254990673E-06	0.0000357682677013908
ENSG00000136720	HS6ST1	-1.30513098935187	1.52032705459488E-06	0.0000367545733549429
ENSG00000135045	C9orf40	-2.06965042360175	1.56971814981593E-06	0.0000378974810455561
ENSG00000162437	RAVER2	-1.57250304719204	0.0000016293143102596	0.0000392305598843959
ENSG00000172247	C1QTNF4	4.01187187016866	1.62802320925058E-06	0.0000392305598843959
ENSG00000169760	NLGN1	2.62467537505796	1.65886792197521E-06	0.000039888536851361
ENSG00000128309	MPST	-1.42093561693688	1.66501622254381E-06	0.0000399827085933644
ENSG00000188613	NANOS1	1.36189078833315	0.0000016959877373992	0.0000406719201174956
ENSG00000133134	BEX2	1.53821311434641	1.71694108871472E-06	0.0000411193618492454
ENSG00000230910		2.16399070911184	1.74797845251014E-06	0.0000418067903848686
ENSG00000165996	HACD1	-1.4318484083737	1.78179183939002E-06	0.0000425586920144437
ENSG00000115875	SRSF7	-1.25189052691759	1.78600072559356E-06	0.0000426024194384594
ENSG00000089195	TRMT6	-1.32377034548783	1.78862907754315E-06	0.0000426083793817925
ENSG00000152601	MBNL1	-1.87452415718441	1.81122527668213E-06	0.0000430893620272027
ENSG00000140263	SORD	-1.52089356717725	1.81681161066729E-06	0.0000431649379224056
ENSG00000204370	SDHD	-1.66849654078675	1.82527182486074E-06	0.0000433085026100069
ENSG00000035403	VCL	-1.51560592277826	1.83282929175194E-06	0.000043430296206937
ENSG00000173175	ADCY5	4.31909490529425	1.85026060858688E-06	0.0000437854274005619
ENSG00000144554	FANCD2	-1.38221475900649	0.0000018927844813604	0.0000447326401043406
ENSG00000184220	CMSS1	-1.40031209089015	1.91300828731911E-06	0.0000451510282727727
ENSG00000116147	TNR	7.01709380882589	1.91965568250691E-06	0.00004524830512688
ENSG00000169714	CNBP	-1.50880555304083	1.92368250538269E-06	0.000045283637846814
ENSG00000006634	DBF4	-1.51312994478844	1.95520148204909E-06	0.0000459651959966238
ENSG00000197989	SNHG12	-2.92836428894433	1.97394631197402E-06	0.0000463450514190072
ENSG00000253626	EIF5AL1	-2.06274350269017	1.98563396255154E-06	0.0000465584382266338
ENSG00000121413	ZSCAN18	1.50278815525285	2.00193362801319E-06	0.0000468792666826514
ENSG00000139970	RTN1	1.45000921534299	2.01887274666638E-06	0.0000472142119892708
ENSG00000163882	POLR2H	-1.54162028942529	2.02273912851403E-06	0.0000472429579507175
ENSG00000099338	CATSPERG	4.19690082895227	2.05345034470057E-06	0.0000478977987955287
ENSG00000115884	SDC1	-1.84685435539094	2.05687193340285E-06	0.0000479152195253298
ENSG00000006625	GGCT	-1.99491014540384	2.07266403307757E-06	0.0000481578514767205
ENSG00000122566	HNRNPA2B1	-1.43265255785604	2.07233139803844E-06	0.0000481578514767205
ENSG00000198626	RYR2	8.22577504643928	2.09888798164402E-06	0.0000487039887346773
ENSG00000154080	CHST9	5.29048656667216	2.12488523444918E-06	0.0000492434593660061
ENSG00000171314	PGAM1	-1.96660009940077	0.0000021278011143887	0.0000492473245002057
ENSG00000152253	SPC25	-1.99748293685391	2.14556526825898E-06	0.0000495943951168921
ENSG00000100592	DAAM1	1.32884402983795	0.0000021660127667374	0.0000500025163702755
ENSG00000074211	PPP2R2C	5.79472490687546	2.19523121523866E-06	0.0000506118043626581
ENSG00000112312	GMNN	-1.48755917140135	2.20792246440538E-06	0.0000507086192658436
ENSG00000136444	RSAD1	-1.44317124978309	2.20578169403953E-06	0.0000507086192658436
ENSG00000197045	GMFB	-1.78190671891971	2.20697140281626E-06	0.0000507086192658436
ENSG00000162512	SDC3	1.3220080120912	2.26906017533447E-06	0.0000520460230229726
ENSG00000196167	COLCA1	7.57654417281978	0.0000022785566557079	0.000052197012698659
ENSG00000117395	EBNA1BP2	-1.56227415455994	2.32554530389084E-06	0.0000532053877061309
ENSG00000068971	PPP2R5B	2.26867766277496	2.35481647687877E-06	0.0000537942530309043
ENSG00000197959	DNM3	4.03500522790524	0.0000023600871231095	0.0000537942530309043
ENSG00000288658	LOC122319436	3.03704557525489	2.36029266954844E-06	0.0000537942530309043
ENSG00000270641	TSIX	5.34394258376101	2.40447427828326E-06	0.0000547315784258783
ENSG00000176788	BASP1	2.16014361755725	2.41715600226484E-06	0.0000549504221124015
ENSG00000033627	ATP6V0A1	1.40414650655633	2.42948415634992E-06	0.0000551606833673668
ENSG00000027075	PRKCH	2.22855922592841	2.45803049425396E-06	0.0000557381750304627
ENSG00000135679	MDM2	-1.45382189327642	2.46584957066003E-06	0.0000558447904030388
ENSG00000177679	SRRM3	1.34180523942409	2.48423250612257E-06	0.0000561900771649998
ENSG00000109861	CTSC	-2.27130105925035	2.49002334089266E-06	0.0000562500354713129
ENSG00000078140	UBE2K	-1.25748250902853	2.54728220989535E-06	0.0000574710497582687
ENSG00000125384	PTGER2	-1.8938705923208	2.55319763584929E-06	0.0000575320533944707
ENSG00000106028	SSBP1	-1.15040916662315	2.55928128489844E-06	0.0000575966896201893
ENSG00000186193	SAPCD2	-2.03140100246933	2.57695462659349E-06	0.0000579216627111615
ENSG00000013364	MVP	2.72282283477639	2.65288107750513E-06	0.0000594823173682723
ENSG00000204054		1.42247269920347	2.65302956219993E-06	0.0000594823173682723
ENSG00000109084	TMEM97	-2.09749467543613	2.66096390503931E-06	0.0000595856342435926
ENSG00000175785	PRIMA1	-1.94766422053526	2.69240527643295E-06	0.0000602144171311109
ENSG00000114346	ECT2	-2.06052127321788	2.73504624966111E-06	0.0000608822994163926
ENSG00000164109	MAD2L1	-1.32153272534353	2.73586306967713E-06	0.0000608822994163926
ENSG00000167371	PRRT2	2.36253935558068	2.72936086741206E-06	0.0000608822994163926
ENSG00000289615		8.16588824758029	2.73386578368673E-06	0.0000608822994163926
ENSG00000229140	CCDC26	7.85040690788273	2.74128342637859E-06	0.0000609272348637049
ENSG00000251322	SHANK3	2.01139768873964	2.74967623691096E-06	0.0000610380422652082
ENSG00000039123	MTREX	-1.30142192271119	2.76831136847979E-06	0.0000613756557610731
ENSG00000114302	PRKAR2A	-1.12738499164086	2.80703385294748E-06	0.0000621572366399272
ENSG00000164024	METAP1	-1.99744140940057	2.82831501857568E-06	0.0000625511546206972
ENSG00000101972	STAG2	-1.22853959717835	2.93746144904225E-06	0.0000648459231436001
ENSG00000273108		2.94145435383477	2.93931503810446E-06	0.0000648459231436001
ENSG00000164442	CITED2	5.3541721953643	2.94319540794744E-06	0.00006485166363834
ENSG00000105926	PALS2	-1.42913763050412	2.94854394298718E-06	0.0000648897004848555
ENSG00000120875	DUSP4	1.51885051579641	2.96543874395034E-06	0.0000651814351645722
ENSG00000138376	BARD1	-1.93057440210393	3.09088456175116E-06	0.0000678555221068754
ENSG00000078549	ADCYAP1R1	-3.40944596366629	3.14350747388657E-06	0.0000689263070834811
ENSG00000214021	TTLL3	2.16400526263194	3.16015524558596E-06	0.0000692066272242382
ENSG00000141425	RPRD1A	-1.54429766925732	3.18367792566356E-06	0.0000696366378026094
ENSG00000228519		-1.51869843194803	3.18874900702331E-06	0.0000696624996485556
ENSG00000127124	HIVEP3	3.2662037484496	3.20955676203264E-06	0.000069946471818799
ENSG00000170515	PA2G4	-1.737033023572	0.0000032063487159468	0.000069946471818799
ENSG00000147274	RBMX	-1.21651489582322	3.23580207939021E-06	0.000070432756318586
ENSG00000138668	HNRNPD	-1.47049282855225	3.24246871867427E-06	0.0000704922143523433
ENSG00000117143	UAP1	-1.51461079409243	3.25882278826366E-06	0.0000707618805199457
ENSG00000242797		5.14808603007784	3.28044676740937E-06	0.0000711451857038395
ENSG00000072501	SMC1A	-1.02616987316236	3.29315958165059E-06	0.0000713345353635897
ENSG00000103546	SLC6A2	-2.33779895838612	3.33088727841436E-06	0.0000720646312868538
ENSG00000114023	FAM162A	-1.86488498286484	3.33920889333104E-06	0.0000721575248674695
ENSG00000076003	MCM6	-1.36298174922982	0.0000033504907146219	0.0000723140851346226
ENSG00000137054	POLR1E	-1.60353356490968	3.36353396232666E-06	0.0000724476897014891
ENSG00000142731	PLK4	-1.46933374403388	3.36476933301546E-06	0.0000724476897014891
ENSG00000183520	UTP11	-1.14055253047142	3.37335748666416E-06	0.0000725454093830754
ENSG00000145934	TENM2	8.22465427633578	3.41094424763321E-06	0.0000732657736835747
ENSG00000111845	PAK1IP1	-1.60543551872482	3.47092747026836E-06	0.0000744649038351945
ENSG00000117528	ABCD3	-1.16296511461073	3.50349861068646E-06	0.0000750737728610493
ENSG00000143476	DTL	-1.31164521875419	0.0000035269699753676	0.0000754864278837935
ENSG00000138074	SLC5A6	-1.54907192311654	3.53856872423879E-06	0.0000756442960930951
ENSG00000118276	B4GALT6	-1.45392072017822	3.59256333348137E-06	0.0000766156899476016
ENSG00000198216	CACNA1E	7.12633776466866	3.59062446438893E-06	0.0000766156899476016
ENSG00000149257	SERPINH1	-1.64631713383585	3.61760611445805E-06	0.0000770580213250909
ENSG00000161547	SRSF2	-1.04947335596993	3.62775383889462E-06	0.0000771824017457936
ENSG00000110108	TMEM109	-2.07350772728532	0.0000036388564584742	0.0000773267788815027
ENSG00000151892	GFRA1	6.52080241890642	0.0000036861821445166	0.0000782396527688038
ENSG00000132383	RPA1	-1.29394285811729	3.72262378846704E-06	0.0000789196243155013
ENSG00000141905	NFIC	-1.53893588194042	3.73767888608904E-06	0.000079145129509928
ENSG00000163931	TKT	-1.57506865456647	3.75212071893119E-06	0.0000792610090689345
ENSG00000182132	KCNIP1	8.1438867573434	3.75642495810681E-06	0.0000792610090689345
ENSG00000197558	SSPOP	5.62758526960249	3.75601401563645E-06	0.0000792610090689345
ENSG00000167460	TPM4	-1.28998956726711	3.79678230866153E-06	0.0000800183038557208
ENSG00000099783	HNRNPM	-0.994137568710249	3.81819497089859E-06	0.0000801922326382473
ENSG00000159063	ALG8	-1.3021930677977	3.81732016707466E-06	0.0000801922326382473
ENSG00000166257	SCN3B	1.3442425521501	0.0000038184645774492	0.0000801922326382473
ENSG00000166924	NYAP1	2.11305364254364	3.89389989500218E-06	0.0000816807057600341
ENSG00000082781	ITGB5	4.36144909129221	3.89926645577226E-06	0.0000816976132031629
ENSG00000231991		-2.64398976238758	3.93770192454653E-06	0.0000824065330330919
ENSG00000172795	DCP2	-1.52506115137488	3.94393052098204E-06	0.0000824405733405745
ENSG00000189067	LITAF	-1.034007658519	3.96799110793834E-06	0.0000828468446475611
ENSG00000183077	AFMID	-1.39395358467258	3.99630473178656E-06	0.0000833408649187711
ENSG00000111328	CDK2AP1	-1.47767170733977	4.07796354372505E-06	0.0000849449289794075
ENSG00000120802	TMPO	-1.48477540883323	0.0000040945657534519	0.0000851916967564893
ENSG00000156298	TSPAN7	1.92881334704424	4.13894015758888E-06	0.0000860150510244167
ENSG00000204624	DISP3	3.23435873396082	4.17358480445839E-06	0.0000866345286061038
ENSG00000197498	RPF2	-1.41762567954594	4.19642441783753E-06	0.0000870078090522471
ENSG00000188529	SRSF10	-1.36414028906558	4.21066464547337E-06	0.0000872021346346936
ENSG00000108021	TASOR2	-1.31283250810283	4.24021461554672E-06	0.0000876335642593575
ENSG00000122376	SHLD2	-1.5189909645462	4.24617247834779E-06	0.0000876335642593575
ENSG00000146676	PURB	-1.1290286844464	4.24153398604138E-06	0.0000876335642593575
ENSG00000172269	DPAGT1	-1.74882736497469	4.26229618120499E-06	0.0000878651021750358
ENSG00000144485	HES6	1.93811301760762	4.27364350508684E-06	0.0000879977583334777
ENSG00000165304	MELK	-1.65313482822502	4.28412950284401E-06	0.0000881123948495379
ENSG00000165113	GKAP1	1.29348386378809	4.33105116094152E-06	0.0000889752872673239
ENSG00000118473	SGIP1	1.43996791322117	4.34029350347648E-06	0.0000890630215593101
ENSG00000117280	RAB29	-2.27359699489696	4.36285312117005E-06	0.0000894235135156067
ENSG00000154229	PRKCA	-2.07460748597065	4.39940961932019E-06	0.0000899669222836779
ENSG00000166012	TAF1D	-1.28667443891665	4.39575249411616E-06	0.0000899669222836779
ENSG00000023228	NDUFS1	-1.05809905169334	4.40467977387364E-06	0.0000899719879922148
ENSG00000070886	EPHA8	3.77794976256592	4.46704018260691E-06	0.0000911418654114125
ENSG00000177989	ODF3B	2.66797541112919	4.56036633399386E-06	0.0000929401621241934
ENSG00000165434	PGM2L1	1.46076569156237	0.0000046401113275289	0.0000944579026379008
ENSG00000116161	CACYBP	-1.02796809566958	4.69104914452453E-06	0.0000953864408342933
ENSG00000134250	NOTCH2	-2.11777614288031	4.71624627719205E-06	0.0000957900632762113
ENSG00000230453	ANKRD18B	-1.9901422415372	4.74606650625822E-06	0.0000962865632991051
ENSG00000239887	C1orf226	2.22916070140986	4.78959376888275E-06	0.0000970597090223593
ENSG00000023734	STRAP	-1.06001022993569	4.79725346575341E-06	0.000097105083147465
ENSG00000168411	RFWD3	-1.2857666199545	4.84017651491656E-06	0.00009786334321469
ENSG00000112759	SLC29A1	-1.55431093496721	4.86638068422153E-06	0.0000982822362763748
ENSG00000162885	B3GALNT2	-1.53508724014964	4.90626984566301E-06	0.0000989762590261343
ENSG00000099204	ABLIM1	-1.20716440735077	4.91752003863479E-06	0.0000990916242655833
ENSG00000012171	SEMA3B	3.76885897141735	4.95727122701865E-06	0.0000997804008548451
ENSG00000087253	LPCAT2	-1.87132804189013	5.03942489333775E-06	0.000101320154365042
ENSG00000145833	DDX46	-1.22286510369935	5.12285388646271E-06	0.00010288206784988
ENSG00000004864	SLC25A13	-1.30923878396452	5.18730246744482E-06	0.000104059727213669
ENSG00000163961	RNF168	-1.71901804887425	0.0000052414594636831	0.000104911178583708
ENSG00000185046	ANKS1B	4.16966542971122	5.23763002457065E-06	0.000104911178583708
ENSG00000183186	C2CD4C	2.70248414304203	5.27877374535372E-06	0.000105540125975744
ENSG00000113108	APBB3	2.38125652319903	5.31176816668528E-06	0.000106081399039019
ENSG00000198208	RPS6KL1	2.60875950554782	5.33502707723356E-06	0.00010642725507969
ENSG00000112242	E2F3	-1.25817922604352	0.0000053576459202464	0.000106640965572549
ENSG00000185070	FLRT2	9.4459378405489	5.35348567554004E-06	0.000106640965572549
ENSG00000115946	PNO1	-1.73306360404995	5.43503514578768E-06	0.000108061287016249
ENSG00000144043	TEX261	-1.73589462380308	5.45401844110951E-06	0.000108318499283853
ENSG00000170571	EMB	-1.75017049414829	5.49744084212694E-06	0.00010905997258678
ENSG00000076043	REXO2	-2.00221391240669	5.54100077937502E-06	0.000109802530931111
ENSG00000280206		-2.31208766062482	5.61123742427982E-06	0.000111071499689004
ENSG00000163888	CAMK2N2	1.85139622897344	5.63231066802708E-06	0.000111242793061783
ENSG00000198586	TLK1	-1.03813140822514	5.63030741596138E-06	0.000111242793061783
ENSG00000165704	HPRT1	-1.02934106494581	5.71803094868257E-06	0.00011281146080914
ENSG00000177576	C18orf32	2.21619892200487	5.72776023250549E-06	0.000112879094395053
ENSG00000131153	GINS2	-1.08546913431918	5.75953169646341E-06	0.000113380495396094
ENSG00000141298	SSH2	-1.62597878440547	5.83078886493328E-06	0.000114657246681026
ENSG00000109606	DHX15	-1.16447924690223	5.92367063182317E-06	0.000116355960195702
ENSG00000101003	GINS1	-1.65661924727406	5.94395047967487E-06	0.000116626428141178
ENSG00000130433	CACNG6	7.9612299054188	5.96479836022727E-06	0.000116907437445417
ENSG00000112773	TENT5A	2.02848035577991	6.24869825082844E-06	0.000122327354708048
ENSG00000155093	PTPRN2	1.96493740149854	6.25498810497779E-06	0.000122327354708048
ENSG00000116299	ELAPOR1	4.31638019384604	6.28424650895844E-06	0.000122765531037603
ENSG00000129353	SLC44A2	1.51812070836736	6.40572491124485E-06	0.000125002348649281
ENSG00000111196	MAGOHB	-1.32877574910659	6.49981598833334E-06	0.00012670043918934
ENSG00000035141	FAM136A	-1.3426751030707	6.55051754325445E-06	0.000127549968771587
ENSG00000159409	CELF3	2.169360274664	6.57769221471873E-06	0.000127940041622662
ENSG00000132507	EIF5A	-1.47059277864338	6.63047289325288E-06	0.000128826780270859
ENSG00000197771	MCMBP	-1.1715195215766	6.63791536550074E-06	0.000128831653150141
ENSG00000035499	DEPDC1B	-1.77747920472052	6.68898429261282E-06	0.000129682321015006
ENSG00000117318	ID3	-1.4142871281058	6.72096040186455E-06	0.000130161388798921
ENSG00000132535	DLG4	1.77211027746539	6.73027482058557E-06	0.000130201018505367
ENSG00000147955	SIGMAR1	-1.84838671851177	6.74902305182087E-06	0.000130422868339071
ENSG00000177855		-1.63284238541748	6.78791504325651E-06	0.000131033092763898
ENSG00000080986	NDC80	-1.43167299741167	6.81011319259686E-06	0.000131320094437223
ENSG00000064692	SNCAIP	7.15403982763807	6.84556810425825E-06	0.000131861835505035
ENSG00000035928	RFC1	-1.18145279413884	6.87445204666801E-06	0.000132134049317608
ENSG00000104408	EIF3E	-0.879948076898587	6.87289566834814E-06	0.000132134049317608
ENSG00000116981	NT5C1A	-3.14100857408063	6.92588750497825E-06	0.00013270670423914
ENSG00000146648	EGFR	-3.5385280709595	6.92050719969914E-06	0.00013270670423914
ENSG00000233006	MIR3936HG	2.34874473428127	6.92646915616814E-06	0.00013270670423914
ENSG00000006016	CRLF1	4.09695282160008	0.0000069558110952099	0.000133126495683323
ENSG00000138385	SSB	-1.12082758086345	6.99024453780052E-06	0.000133642732817672
ENSG00000101444	AHCY	-0.99233320661924	7.01319248015411E-06	0.000133811915622596
ENSG00000132603	NIP7	-1.08871164670211	7.01875070866177E-06	0.000133811915622596
ENSG00000143815	LBR	-1.43547648777126	0.0000070215027735425	0.000133811915622596
ENSG00000176406	RIMS2	1.72384838969977	7.20973156684036E-06	0.000137253061943016
ENSG00000116984	MTR	-1.14395714353693	7.26958126625686E-06	0.000138098917077121
ENSG00000197713	RPE	-1.70832256732502	7.26304044148773E-06	0.000138098917077121
ENSG00000106554	CHCHD3	-1.22777948631303	7.28160375401718E-06	0.000138180772933754
ENSG00000100479	POLE2	-1.98459533789764	7.30616007258275E-06	0.000138500054539944
ENSG00000237125	HAND2-AS1	-1.14713652838466	7.34444663909242E-06	0.000139078665002856
ENSG00000177182	CLVS1	3.9858247568688	7.38281261530141E-06	0.000139657555639398
ENSG00000087245	MMP2	-1.66151555521334	7.40242424690056E-06	0.000139880831180355
ENSG00000154310	TNIK	1.95534690422694	7.42891080089066E-06	0.000140233412104484
ENSG00000138035	PNPT1	-1.41384375907894	7.54798310931552E-06	0.000142331125705556
ENSG00000109956	B3GAT1	2.12037613288866	7.56265616871518E-06	0.000142457857630246
ENSG00000215182	MUC5AC	8.6505407544298	7.58450636126028E-06	0.000142719377054219
ENSG00000135346	CGA	5.48761849912701	0.0000076250186459516	0.000143311276377831
ENSG00000223547	ZNF844	1.93106508972023	7.63978287020636E-06	0.000143311276377831
ENSG00000285973		3.83764723415306	7.63996142351391E-06	0.000143311276377831
ENSG00000119403	PHF19	-1.52132024726219	7.67422398220024E-06	0.000143803397925874
ENSG00000245532	NEAT1	1.35845469582978	7.72780218040657E-06	0.000144656058787673
ENSG00000156110	ADK	-1.27229115665751	0.0000077803599291585	0.000145487857798482
ENSG00000111605	CPSF6	-1.09495678666976	0.0000078696574866302	0.000147004217117303
ENSG00000156140	ADAMTS3	-3.04033417489391	8.00056387008186E-06	0.000149293855384007
ENSG00000116898	MRPS15	-1.52881494713133	8.01052692790061E-06	0.000149324224127379
ENSG00000149403	GRIK4	8.2984974015159	8.06238066126555E-06	0.000150134602043567
ENSG00000172890	NADSYN1	1.57854797349195	8.07670446604986E-06	0.000150245154522136
ENSG00000197147	LRRC8B	-1.77528257855093	8.10813623451321E-06	0.000150673394714803
ENSG00000259905	PWRN1	9.28809469000582	8.29603275232887E-06	0.000154005316813699
ENSG00000233143		8.78380470124149	8.35504169147866E-06	0.000154940183086075
ENSG00000151322	NPAS3	5.2673337383707	8.44805136628281E-06	0.000156502990874447
ENSG00000106628	POLD2	-1.4929648338748	8.57426615653729E-06	0.00015867707017377
ENSG00000261678	SCRT1	2.01271003677967	8.70355403766842E-06	0.000160903474747979
ENSG00000168036	CTNNB1	-1.07822608350115	8.75875898899124E-06	0.000161757122194628
ENSG00000102054	RBBP7	-1.12584147512965	8.85816490890811E-06	0.000163424475981648
ENSG00000118508	RAB32	-2.29335854231085	0.0000089682289811844	0.000164945435286383
ENSG00000215483	LINC00548	8.81408392749937	8.96309941140534E-06	0.000164945435286383
ENSG00000226328	NUP50-DT	1.54291865759691	8.96431718117004E-06	0.000164945435286383
ENSG00000163597	SNHG16	-1.4608726107203	9.21219527634431E-06	0.000169258734544033
ENSG00000154928	EPHB1	8.30194421339013	9.25923915680558E-06	0.000169948780998991
ENSG00000164587	RPS14	0.855772653521804	9.27399023856255E-06	0.000170045303105025
ENSG00000215644	GCGR	5.8817827233548	9.38999789159251E-06	0.000171996341748454
ENSG00000116962	NID1	-1.34537394788139	9.53327271266819E-06	0.000174442336439978
ENSG00000134343	ANO3	4.12616477017359	9.73008232601313E-06	0.000177861933457346
ENSG00000166260	COX11	-1.35809763789639	9.82631781622243E-06	0.00017943797896005
ENSG00000171462	DLK2	4.79580358530158	9.87434182744232E-06	0.000179948076802443
ENSG00000188976	NOC2L	-1.44167753424422	9.86540549203887E-06	0.000179948076802443
ENSG00000091513	TF	9.08722389514844	9.92060473435161E-06	0.000180607432125178
ENSG00000170606	HSPA4	-1.14340141305054	0.0000099617695334611	0.000181172730378093
ENSG00000116455	WDR77	-1.5031535924901	9.97742999457353E-06	0.000181273510063682
ENSG00000141837	CACNA1A	8.51458579022436	0.0000100165552019522	0.000181799969491157
ENSG00000136574	GATA4	-1.50087967607898	0.0000100282244555066	0.000181827543416949
ENSG00000103647	CORO2B	6.01618048096825	0.0000100569726881397	0.00018216441732592
ENSG00000166473	PKD1L2	9.32644064471021	0.000010083589245498	0.000182462038125102
ENSG00000248323	LUCAT1	5.21788699094799	0.0000102170260335442	0.000184690014495369
ENSG00000090060	PAPOLA	-1.10584115615053	0.0000102548542891371	0.000185000462976436
ENSG00000220205	VAMP2	1.88098705591388	0.000010245273963978	0.000185000462976436
ENSG00000055163	CYFIP2	1.34401275001244	0.0000102809936039198	0.000185285432012695
ENSG00000023572	GLRX2	-1.38709906687913	0.0000102929545903962	0.000185314561339052
ENSG00000112249	ASCC3	-1.30690570663733	0.0000103508810636552	0.000186170364833654
ENSG00000228400	CNTNAP5-DT	5.55016248856085	0.0000103779345804726	0.000186469729262374
ENSG00000223764	LINC02593	-4.38586624447325	0.0000104470307467986	0.000187523155108366
ENSG00000141456	PELP1	0.788707198434081	0.0000105064529155794	0.000188400998528217
ENSG00000110955	ATP5F1B	-1.08258970441455	0.0000105731533853717	0.000189288969014394
ENSG00000143870	PDIA6	-1.77329881321831	0.0000105771049449262	0.000189288969014394
ENSG00000064225	ST3GAL6	-1.48667772072477	0.0000107316965117464	0.000191863883544336
ENSG00000155561	NUP205	-1.32159773418568	0.0000108674813310249	0.000194097767262194
ENSG00000120992	LYPLA1	-1.13461526497859	0.0000110967482528007	0.000197995167530549
ENSG00000130643	CALY	1.72477278949553	0.0000111166811673089	0.000198153459135495
ENSG00000108064	TFAM	-1.94473153051304	0.0000111415594963189	0.000198399499818148
ENSG00000220008	LINGO3	7.81036966175322	0.0000113363791729161	0.000201285878122319
ENSG00000273079	GRIN2B	9.27062210236704	0.0000113154185255527	0.000201285878122319
ENSG00000286679	LOC107985953	8.90228315536831	0.0000113373591060299	0.000201285878122319
ENSG00000075218	GTSE1	-1.37143671354766	0.0000114177626447264	0.00020251267328478
ENSG00000088205	DDX18	-1.292008357539	0.0000115145289981265	0.000204026975739306
ENSG00000198805	PNP	-2.4269230318122	0.0000115983190123617	0.000205308583782063
ENSG00000148459	PDSS1	-1.8508708378708	0.000011676547863747	0.000206489317306183
ENSG00000105767	CADM4	1.70267452373103	0.0000117088806053111	0.00020685689069383
ENSG00000132300	PTCD3	-1.08459525926631	0.0000117553518351392	0.00020747327366964
ENSG00000174080	CTSF	1.32305282383437	0.0000121376688199311	0.00021401003862229
ENSG00000130713	EXOSC2	-1.21514120219991	0.0000122128530752833	0.0002151239429603
ENSG00000131037	EPS8L1	1.9403273599302	0.000012336786561744	0.000217093511264325
ENSG00000183527	PSMG1	-1.58722752146835	0.0000124280598023441	0.000218485047398619
ENSG00000108588	CCDC47	-1.42378636829199	0.0000124682604365691	0.00021897687986343
ENSG00000125755	SYMPK	0.884032532053294	0.0000125896842363115	0.000220892853486076
ENSG00000105662	CRTC1	1.4939141789197	0.0000129653964318799	0.000227262340196376
ENSG00000057252	SOAT1	-1.19839270271626	0.000013019646948796	0.000227729697798333
ENSG00000154639	CXADR	1.44557797699425	0.0000130062665840678	0.000227729697798333
ENSG00000197977	ELOVL2	-2.04059046811871	0.000013030196507943	0.000227729697798333
ENSG00000136274	NACAD	1.97343488679701	0.0000131152593225715	0.000228992939088252
ENSG00000156113	KCNMA1	3.70714755322286	0.0000132909502424913	0.000231834549799406
ENSG00000102900	NUP93	-1.24936386103911	0.000013491625279977	0.000235106007067614
ENSG00000111666	CHPT1	-2.35919888810533	0.0000135125741465926	0.000235142040346098
ENSG00000197956	S100A6	-1.46229393536178	0.0000135199453810696	0.000235142040346098
ENSG00000071246	VASH1	1.60956315449405	0.0000137150314646969	0.000238303660192609
ENSG00000144867	SRPRB	-1.19393473906476	0.0000138948053169831	0.000241193355085694
ENSG00000067334	DNTTIP2	-1.1116648804822	0.0000139131427948281	0.000241277870306438
ENSG00000047365	ARAP2	8.81576495203798	0.0000139646324534416	0.000241936581983514
ENSG00000224877	NDUFAF8	-1.12207045086349	0.000014046468667451	0.00024311926541905
ENSG00000006576	PHTF2	-1.09153265787556	0.0000141135779629864	0.000243809677559246
ENSG00000018236	CNTN1	-1.43865612484178	0.0000141064389958099	0.000243809677559246
ENSG00000106344	RBM28	-1.07945346991218	0.0000143115476153045	0.000246991391118077
ENSG00000134324	LPIN1	-1.00148694217313	0.0000143344534036302	0.000247148602764804
ENSG00000111266	DUSP16	1.32165115188893	0.0000143728742649633	0.000247572759213992
ENSG00000265354	TIMM23	-1.24474623916102	0.0000144121708278215	0.000248011170230158
ENSG00000168348	INSM2	-1.84127045935733	0.0000144321481406719	0.000248116604406906
ENSG00000112081	SRSF3	-1.4475816396886	0.0000147592709561651	0.000253497200296013
ENSG00000134291	TMEM106C	-1.55294054753496	0.0000148774545984737	0.000255282300456953
ENSG00000134516	DOCK2	9.13017637918562	0.0000152058792212305	0.000260568427470328
ENSG00000174844	DNAH12	6.85331506447837	0.0000152146128800917	0.000260568427470328
ENSG00000156709	AIFM1	-1.32232972189197	0.0000153974321719042	0.000263447564400661
ENSG00000137692	DCUN1D5	-1.24764814664487	0.0000154571076020144	0.000263780989515041
ENSG00000169895	SYAP1	-1.0882450181933	0.0000154610940599974	0.000263780989515041
ENSG00000173404	INSM1	6.87622204907357	0.0000154532030810589	0.000263780989515041
ENSG00000187122	SLIT1	4.91403442285223	0.0000155272203705463	0.000264657112957152
ENSG00000111912	NCOA7	1.49685566281272	0.0000157047697062117	0.000267428939655015
ENSG00000035687	ADSS2	-1.64487809116555	0.0000157212333478888	0.000267455056214701
ENSG00000113643	RARS1	-1.14698512235608	0.0000159690782966211	0.000271413727329859
ENSG00000084073	ZMPSTE24	-1.39331512278902	0.0000162703647439805	0.000276272335567456
ENSG00000278266		2.35437287643204	0.0000165969671040838	0.000281551201422875
ENSG00000137547	MRPL15	-1.40270756008332	0.0000166140786622374	0.000281574839314399
ENSG00000159648	TEPP	3.53251128378537	0.0000166479374885998	0.000281881996380696
ENSG00000140743	CDR2	-1.83837752600201	0.0000166789369960354	0.00028214020523794
ENSG00000203875	SNHG5	-1.55480074713996	0.0000171310586600286	0.000289514891354483
ENSG00000142864	SERBP1	-1.31343069840821	0.0000172147686290585	0.000290655386636149
ENSG00000126005	MMP24OS	1.80679044323077	0.0000173732365151763	0.000293054763590271
ENSG00000114200	BCHE	-1.92673718090847	0.0000175411488224548	0.000295608786458566
ENSG00000164111	ANXA5	-1.22076881733719	0.0000178096223100754	0.000299851103442378
ENSG00000163554	SPTA1	8.98471421514903	0.0000178571702795228	0.0003003693412088
ENSG00000237190	CDKN2AIPNL	-0.969859786073328	0.0000178779655627119	0.000300437031041671
ENSG00000130304	SLC27A1	1.79327813466244	0.0000179669804416391	0.000301378688034042
ENSG00000197265	GTF2E2	-1.5861865355369	0.0000179676475840324	0.000301378688034042
ENSG00000157423	HYDIN	6.61366314518103	0.0000181026563931767	0.000303359201709418
ENSG00000163528	CHCHD4	-1.97513729508298	0.0000183268962955432	0.000306829925456413
ENSG00000279108		4.77993662459464	0.000018351716706185	0.000306958592973481
ENSG00000010818	HIVEP2	2.07457906112222	0.0000184244417936109	0.000307807892232558
ENSG00000104320	NBN	-1.58325555839633	0.0000184368576736371	0.000307807892232558
ENSG00000151923	TIAL1	-0.986117330279178	0.0000186179633979552	0.000310542082226228
ENSG00000059915	PSD	1.94874830303776	0.0000186659860878379	0.000311053464909328
ENSG00000104812	GYS1	-1.88991169124593	0.0000187306775859307	0.000311551864693002
ENSG00000135185	TMEM243	-2.01965696295164	0.0000187268788379173	0.000311551864693002
ENSG00000071073	MGAT4A	1.89167193494185	0.0000187693531324491	0.000311616489355601
ENSG00000172733	PURG	1.50919241150622	0.0000187527384092349	0.000311616489355601
ENSG00000204301	NOTCH4	1.75050296157755	0.000018818072840571	0.000312136071172212
ENSG00000241743		6.9907235281627	0.0000189398469456302	0.000313865326719722
ENSG00000104419	NDRG1	3.91867874084696	0.0000190169469007793	0.000314851743789797
ENSG00000171533	MAP6	2.10564145677593	0.0000190607308094617	0.000315285255513109
ENSG00000115207	GTF3C2	-1.5735819564997	0.0000191296532361998	0.000316133402281626
ENSG00000107566	ERLIN1	-1.23338930015402	0.0000193342321614921	0.000319219755705962
ENSG00000074966	TXK	4.57759673857023	0.0000194087480401023	0.000320154983784892
ENSG00000125166	GOT2	-1.21302824583979	0.0000194521670158036	0.000320576007287126
ENSG00000011304	PTBP1	-1.34002996761944	0.0000195168521649157	0.000321346405957996
ENSG00000119912	IDE	-1.35607567052348	0.000019590242548809	0.00032187648396304
ENSG00000143297	FCRL5	8.86694597459756	0.0000196029498718141	0.00032187648396304
ENSG00000168090	COPS6	-1.02756688663968	0.0000195995782506721	0.00032187648396304
ENSG00000175274	TP53I11	1.61458828109346	0.0000197334035159175	0.000323721786249218
ENSG00000165443	PHYHIPL	-1.84288164741182	0.0000199796766675246	0.000327461965070481
ENSG00000012822	CALCOCO1	1.45321086686254	0.0000201634234844121	0.000330074402331679
ENSG00000050344	NFE2L3	-1.65387710719909	0.0000201759222146471	0.000330074402331679
ENSG00000121904	CSMD2	7.76743883020975	0.0000204979184251422	0.000334425965999998
ENSG00000130021	PUDP	-1.37302797143391	0.0000204865049934363	0.000334425965999998
ENSG00000251216		-3.35446261484918	0.0000204647609317545	0.000334425965999998
ENSG00000134874	DZIP1	-1.20580689645805	0.0000205536301800206	0.000335029782570418
ENSG00000026652	AGPAT4	1.3591202088898	0.0000206727754478678	0.000336665544884639
ENSG00000198818	SFT2D1	-1.43156088416889	0.000020717460614013	0.000337086820562605
ENSG00000184144	CNTN2	3.58721374041491	0.0000208030123148664	0.000338171653909725
ENSG00000109686	SH3D19	-1.46209869660662	0.0000209553247538428	0.000340030514166975
ENSG00000173085	COQ2	-1.69223660611378	0.0000209459507289743	0.000340030514166975
ENSG00000105270	CLIP3	1.84639767531304	0.0000210265079834255	0.00034087680001365
ENSG00000091986	CCDC80	-1.50107431340974	0.0000210745942126113	0.000341347450926509
ENSG00000002549	LAP3	-1.51926237652895	0.0000211898469422095	0.000342904171745927
ENSG00000067533	RRP15	-1.302835992577	0.0000215073773321524	0.000347728481523626
ENSG00000120158	RCL1	-1.88347468172228	0.0000215481932405214	0.000347760661000631
ENSG00000128594	LRRC4	2.42954540913971	0.0000215432996243524	0.000347760661000631
ENSG00000272341		6.80482037756269	0.0000220167760997293	0.000355003174662962
ENSG00000087074	PPP1R15A	1.8088648480794	0.0000221723900663621	0.00035719082342519
ENSG00000111231	GPN3	-1.24934809850018	0.0000222982482078088	0.000358501858807913
ENSG00000121058	COIL	-1.28383266699647	0.0000223338212811003	0.000358501858807913
ENSG00000125966	MMP24	2.88851676738088	0.0000223323061476411	0.000358501858807913
ENSG00000166181	API5	-1.48230596754809	0.000022307537561539	0.000358501858807913
ENSG00000079150	FKBP7	-1.19043257146901	0.0000224364294566405	0.000359826497122881
ENSG00000081237	PTPRC	8.74702206802315	0.0000225033866805309	0.000360577521462459
ENSG00000164796	CSMD3	9.1015141652048	0.0000228610459240031	0.000365981033675237
ENSG00000048052	HDAC9	-1.89354051379394	0.0000229870395802997	0.000367341504943344
ENSG00000078295	ADCY2	8.9286724157665	0.0000229778283222455	0.000367341504943344
ENSG00000205356	TECPR1	1.09770659037425	0.0000233590191628736	0.000372953181179784
ENSG00000242808	SOX2-OT	5.90138057784568	0.0000234246128835469	0.000373667422258112
ENSG00000078328	RBFOX1	7.89902992971349	0.0000234535487172517	0.000373796149217835
ENSG00000087269	NOP14	-1.71659287263863	0.0000234824377692085	0.000373923902397868
ENSG00000151292	CSNK1G3	-1.2676484174564	0.0000235077667395762	0.000373994789851481
ENSG00000272568	CPVL-AS2	4.67919542149185	0.000023581360888498	0.000374832740866507
ENSG00000188290	HES4	1.89433692110329	0.0000237135067556569	0.000376599078032658
ENSG00000103489	XYLT1	1.88038549068624	0.0000238856374629619	0.000378978981964435
ENSG00000141030	COPS3	-1.24682577275448	0.000023905674311701	0.000378978981964435
ENSG00000186472	PCLO	1.10707494760827	0.0000241209667232618	0.000382053932697181
ENSG00000173442	EHBP1L1	1.4117043983795	0.0000242951966352473	0.000384473632971573
ENSG00000206053	JPT2	-0.906406019502145	0.0000243246586081254	0.000384600118540122
ENSG00000123219	CENPK	-1.75370703380665	0.0000245946631880405	0.000388526275441409
ENSG00000168496	FEN1	-0.989212898552734	0.000024652748444506	0.000389100736242186
ENSG00000128815	WDFY4	8.89218365803426	0.000024737552349931	0.00039009552182805
ENSG00000140798	ABCC12	8.89036377982579	0.0000250064714991038	0.00039295257055697
ENSG00000169813	HNRNPF	-1.57742552781168	0.000024980000481447	0.00039295257055697
ENSG00000198788	MUC2	8.89036377982579	0.0000250064714991038	0.00039295257055697
ENSG00000224924	LINC00320	8.89036377982579	0.0000250064714991038	0.00039295257055697
ENSG00000173141	MRPL57	-1.19885386675256	0.0000254216576086507	0.000399126708502515
ENSG00000165323	FAT3	5.54279878960758	0.0000254712574458826	0.000399555259094169
ENSG00000107949	BCCIP	-1.42658183658353	0.0000258113862231135	0.000404536459143356
ENSG00000137812	KNL1	-1.34659294151037	0.0000258427795146036	0.00040467443376277
ENSG00000172020	GAP43	1.81971556947011	0.0000259266744314535	0.000405633577087387
ENSG00000077312	SNRPA	-1.37400049831281	0.0000260216614816853	0.000406764436110741
ENSG00000162946	DISC1	2.24602726864773	0.0000260835920454042	0.00040737704263415
ENSG00000228340	MIR646HG	7.87227891774178	0.0000261878343177757	0.000408648836209611
ENSG00000164237	CMBL	-1.60761704461824	0.000026315008345693	0.000410275943868359
ENSG00000119787	ATL2	-1.36115550086112	0.00002640976167868	0.000411395191923368
ENSG00000106261	ZKSCAN1	0.880447977878672	0.0000264876107899372	0.000411925191355449
ENSG00000113649	TCERG1	-1.37249559673429	0.0000264897745027061	0.000411925191355449
ENSG00000225828	FAM229A	2.71250324269329	0.000026595991729528	0.00041321820975088
ENSG00000055118	KCNH2	-0.953806653759143	0.000026626430101416	0.000413332641972935
ENSG00000078967	UBE2D4	-1.18804115179355	0.0000268014011731975	0.000415688571962476
ENSG00000067955	CBFB	-1.10661720651251	0.000026888905338805	0.000416557742387557
ENSG00000111581	NUP107	-1.06758338092406	0.0000269272002726801	0.000416557742387557
ENSG00000196792	STRN3	-1.4390100429132	0.0000269175700865915	0.000416557742387557
ENSG00000106333	PCOLCE	-1.45434289514089	0.0000270508282564309	0.000417388921090184
ENSG00000139343	SNRPF	-1.17602363782081	0.0000270353424902982	0.000417388921090184
ENSG00000255545	B3GAT1-DT	6.02570117523596	0.0000270405635271644	0.000417388921090184
ENSG00000173905	GOLIM4	-1.81797543658689	0.0000271137261685001	0.000417639974705512
ENSG00000277531	PNMA8C	2.57470640731468	0.0000271099512341951	0.000417639974705512
ENSG00000157388	CACNA1D	3.39106508942152	0.0000272360611722393	0.000418842874625981
ENSG00000170579	DLGAP1	9.02238438515253	0.0000272385814971122	0.000418842874625981
ENSG00000165861	ZFYVE1	1.34484145799158	0.0000272799435653303	0.000419119132958257
ENSG00000172380	GNG12	-1.79586412287484	0.0000273525989279153	0.000419875284656962
ENSG00000116133	DHCR24	-1.32251094116712	0.0000274334469179643	0.000420755794596244
ENSG00000074219	TEAD2	-1.73406284629291	0.0000278131085943363	0.000426213881402002
ENSG00000153560	UBP1	-1.00226587654599	0.0000279171596927339	0.000427442733962082
ENSG00000283154	SCHIP1	3.61558133272125	0.0000281603585069183	0.000430798174460234
ENSG00000055044	NOP58	-1.21859476746786	0.000028457178708722	0.00043366213379948
ENSG00000105404	RABAC1	1.67037860754231	0.0000284445303422296	0.00043366213379948
ENSG00000120149	MSX2	-4.5335974261954	0.0000284551215486276	0.00043366213379948
ENSG00000137970	RPL7P9	0.89275304369881	0.00002846860943107	0.00043366213379948
ENSG00000156261	CCT8	-0.814540485956638	0.000028390472384531	0.00043366213379948
ENSG00000263513	FAM72C	-2.96790206703814	0.0000286837654011417	0.000436568371619415
ENSG00000235162	C12orf75	-1.57159898324996	0.000028751468350847	0.000437227337892252
ENSG00000168702	LRP1B	7.89391804070653	0.000028800384787442	0.000437599739679589
ENSG00000099139	PCSK5	8.94224472096882	0.0000288999259042959	0.000438740061567421
ENSG00000104824	HNRNPL	-1.08709042704012	0.0000298054086419049	0.000452103378840885
ENSG00000124721	DNAH8	8.87088945806542	0.0000298726828617722	0.000452656689954657
ENSG00000138622	HCN4	7.78625786765998	0.0000298924229215339	0.000452656689954657
ENSG00000101665	SMAD7	-2.72375349119085	0.0000305405708471406	0.000462080900469321
ENSG00000137261	KIAA0319	2.98259732045782	0.0000306214279836508	0.00046291330033681
ENSG00000131876	SNRPA1	-1.11468853146368	0.0000307952730111834	0.000465148837034013
ENSG00000233930	KRTAP5-AS1	5.73332331151317	0.000031030813227901	0.00046831170022293
ENSG00000147488	ST18	8.77687997666862	0.0000312595993138053	0.000471367392346388
ENSG00000127328	RAB3IP	1.3401456811465	0.0000314364624728262	0.000473635650747021
ENSG00000179869	ABCA13	7.85472675936975	0.0000315776389690762	0.000475362877724395
ENSG00000139218	SCAF11	-1.10700968218774	0.0000321504085263274	0.000483578856709177
ENSG00000104472	CHRAC1	-2.00902699047145	0.0000322125291816813	0.000483751244384947
ENSG00000260577		4.20453837329009	0.000032215877780018	0.000483751244384947
ENSG00000101204	CHRNA4	8.49795828497586	0.0000323476244205683	0.000484916605749005
ENSG00000273604	EPOP	-1.60555859286859	0.0000323430199943874	0.000484916605749005
ENSG00000061337	LZTS1	1.94848394699702	0.0000325850283973053	0.000487659313875796
ENSG00000119927	GPAM	-1.18471720113651	0.0000325626217071457	0.000487659313875796
ENSG00000096093	EFHC1	1.02909285958388	0.0000327088416197281	0.000489103663418872
ENSG00000204568	MRPS18B	-1.09330684862578	0.000033142379717585	0.000495173136164152
ENSG00000054793	ATP9A	1.42043287008713	0.0000334355812011364	0.000499137501364297
ENSG00000265666	RARA-AS1	2.62225487266211	0.0000335376583232429	0.000500244472275248
ENSG00000271447	MMP28	3.66769425361728	0.0000335873881577323	0.000500569443808333
ENSG00000114978	MOB1A	-1.29606050105782	0.0000336187197319855	0.000500619904637397
ENSG00000125354	SEPTIN6	1.48922685231926	0.0000336767866663781	0.000500826842332415
ENSG00000145781	COMMD10	-1.75279494472968	0.0000336885310377671	0.000500826842332415
ENSG00000012048	BRCA1	-1.04105763173221	0.0000337669652314284	0.000501576629482429
ENSG00000215784	FAM72D	-3.08053738515925	0.0000339902513102783	0.000504475030631587
ENSG00000058404	CAMK2B	2.23456942228275	0.00003415583873215	0.000506512992589184
ENSG00000117983	MUC5B	5.67523633768998	0.0000342082191161866	0.000506870171420486
ENSG00000102743	SLC25A15	-1.26043628049561	0.0000342714218876164	0.000507386984871703
ENSG00000151503	NCAPD3	-1.25494519388059	0.0000343982224406697	0.000508843729811855
ENSG00000049540	ELN	-1.69860521883546	0.0000344630635264865	0.000508980887884846
ENSG00000179818	PCBP1-AS1	1.91153003025886	0.0000344643193594015	0.000508980887884846
ENSG00000156103	MMP16	-1.7917275912935	0.0000346328372331846	0.000511048308233336
ENSG00000213316	LTC4S	4.6098811754467	0.0000346750061413902	0.000511249432112645
ENSG00000204525	HLA-C	-2.98116700474281	0.000034770960975843	0.000512242594507608
ENSG00000125445	MRPS7	-1.54090545554357	0.0000348429756218705	0.000512881729901551
ENSG00000005022	SLC25A5	-1.39262477921078	0.0000352174278192823	0.000517967981900348
ENSG00000099625	CBARP	2.36829171006893	0.0000352893461855328	0.000518599956987396
ENSG00000099869	IGF2-AS	2.12349458608304	0.0000353608660090183	0.000519225044004552
ENSG00000163359	COL6A3	6.24052500567158	0.0000355710817503503	0.000521883995475656
ENSG00000169019	COMMD8	-1.71773240238595	0.0000357659557886661	0.000524313692306191
ENSG00000115233	PSMD14	-1.28675711999549	0.0000358505760795223	0.000524937069278911
ENSG00000181019	NQO1	-1.69455116270002	0.0000358670856758617	0.000524937069278911
ENSG00000177485	ZBTB33	-1.3203376681506	0.0000361294709356903	0.000528345585585271
ENSG00000165490	DDIAS	-1.6541235532999	0.0000362492672769772	0.000529665068515309
ENSG00000155926	SLA	8.48428039292937	0.0000367338794524125	0.00053630865241281
ENSG00000115825	PRKD3	-1.00556259182033	0.0000368222065957629	0.000537160430746332
ENSG00000203879	GDI1	1.02183162598024	0.0000369286164495542	0.000538064378238916
ENSG00000286215		5.91250530495087	0.0000369442439005173	0.000538064378238916
ENSG00000165527	ARF6	-1.43939293353038	0.0000370100509660293	0.000538370717497481
ENSG00000185811	IKZF1	4.15364545115424	0.0000370554367910234	0.000538370717497481
ENSG00000196814	MVB12B	1.31111768079248	0.000037029899160899	0.000538370717497481
ENSG00000054356	PTPRN	1.81045998641758	0.000037136073801068	0.000539105045439491
ENSG00000089053	ANAPC5	-1.02799686714345	0.0000374147952259299	0.000542711450750857
ENSG00000196584	XRCC2	-1.56708543189556	0.000037791830395827	0.000547736933423014
ENSG00000082126	MPP4	6.9135521045642	0.0000383156413649373	0.000554879870179052
ENSG00000196419	XRCC6	-1.18863260656638	0.000038424946305343	0.00055565936633833
ENSG00000205208	C4orf46	-1.2905700265236	0.0000384315035666624	0.00055565936633833
ENSG00000075188	NUP37	-1.40312432273323	0.0000388860152450724	0.000561777481532441
ENSG00000143340	FAM163A	1.18595979395998	0.0000391187941912859	0.000564684995280173
ENSG00000132467	UTP3	-1.15191598739227	0.0000392289288451647	0.00056581886580699
ENSG00000152818	UTRN	2.6509062600493	0.0000393683514366608	0.000567373006947982
ENSG00000120948	TARDBP	-0.997351627331643	0.000039597082419405	0.000570177725690978
ENSG00000257103	LSM14A	-1.19611026151174	0.0000396266198774851	0.000570177725690978
ENSG00000164172	MOCS2	-1.17767109804873	0.000039676519378383	0.000570437534626287
ENSG00000004455	AK2	-1.17311970665536	0.000039720602268979	0.000570613367318757
ENSG00000106144	CASP2	-1.24995908175153	0.0000400882587167418	0.000575433546996565
ENSG00000140299	BNIP2	-1.14530250880822	0.0000407621937442866	0.000584638862077782
ENSG00000112379	ARFGEF3	8.63861691947331	0.0000408825830052912	0.00058542813106058
ENSG00000276345	MRPL23	-1.45967541794877	0.0000408542602512901	0.00058542813106058
ENSG00000183230	CTNNA3	8.64959491100872	0.000040950697161566	0.000585935134945921
ENSG00000140853	NLRC5	5.89505073869562	0.0000410821699587619	0.000586878782010575
ENSG00000187109	NAP1L1	-0.769294560858069	0.0000410626446672264	0.000586878782010575
ENSG00000141551	CSNK1D	1.00549476321864	0.0000411565138686063	0.000587472342185031
ENSG00000152455	SUV39H2	-1.36522660634166	0.000041777177120421	0.000595856967305113
ENSG00000140090	SLC24A4	8.70795270615678	0.0000427076235776269	0.000608643093691017
ENSG00000118689	FOXO3	1.23390866921878	0.0000428857802030376	0.00061069623732688
ENSG00000070182	SPTB	4.19883852328392	0.0000429301463050229	0.000610842447107371
ENSG00000038274	MAT2B	-1.30787433433567	0.0000430320393549571	0.000611806311908494
ENSG00000004897	CDC27	-1.26075955675867	0.0000431088931039906	0.000611927663284379
ENSG00000122641	INHBA	1.94766376558304	0.0000430977702891282	0.000611927663284379
ENSG00000291113	LOC728554	-1.69106537995805	0.000043231019030453	0.000613175356224493
ENSG00000087053	MTMR2	-0.961855981686633	0.0000434242307334552	0.000615428535885378
ENSG00000100941	PNN	-1.11976842502176	0.0000436167731992687	0.000617668675961817
ENSG00000165416	SUGT1	-1.04874535084444	0.0000440020420569131	0.000622632370780049
ENSG00000146963	LUC7L2	-1.21913812720207	0.0000443537849096904	0.000627114209054613
ENSG00000235961	PNMA6A	2.4634248134191	0.0000447407282968133	0.000632086282893623
ENSG00000103150	MLYCD	2.92140774582313	0.0000449556537452938	0.000634622207402044
ENSG00000143977	SNRPG	-1.0073392808817	0.0000453778756857766	0.000640078161444884
ENSG00000001084	GCLC	-1.35475395054952	0.0000457623820153726	0.00064448688004983
ENSG00000123472	ATPAF1	-1.03977477707723	0.0000457522531372348	0.00064448688004983
ENSG00000177301	KCNA2	7.39986691378985	0.0000460009601090911	0.000647337941393761
ENSG00000135253	KCP	7.74490667596486	0.0000462421700930223	0.000650221534573314
ENSG00000274422		1.6706931040908	0.0000463618654868151	0.000651393300651612
ENSG00000156802	ATAD2	-1.26091580847421	0.0000464188589630225	0.000651682946288076
ENSG00000101203	COL20A1	8.43199073160672	0.0000469294101811688	0.000657543696354556
ENSG00000162623	TYW3	-1.3931577089674	0.0000469464322673595	0.000657543696354556
ENSG00000187323	DCC	8.43199073160672	0.0000469294101811688	0.000657543696354556
ENSG00000106355	LSM5	-0.892429948797496	0.0000471195433801618	0.00065945273446267
ENSG00000132463	GRSF1	-1.11328494003475	0.000047623566719361	0.000665986396729612
ENSG00000198691	ABCA4	8.56166543369329	0.0000482178747368055	0.000673771457125689
ENSG00000154001	PPP2R5E	-1.19523185920143	0.0000483471031039862	0.000675050666410607
ENSG00000273507		8.85708856854657	0.000048414995952154	0.000675472147575457
ENSG00000065328	MCM10	-1.33740907717856	0.0000485408083462503	0.000676700420789672
ENSG00000182512	GLRX5	-1.32064935609019	0.0000489104357999489	0.000681323131353255
ENSG00000135049	AGTPBP1	1.461341331404	0.0000490166778910036	0.00068227254680609
ENSG00000169251	NMD3	-1.10618906263007	0.0000491220360776604	0.000683208194328578
ENSG00000196421	C20orf204	3.74286624246504	0.0000493985322268491	0.000686520796207738
ENSG00000159674	SPON2	2.80923706143367	0.0000494369882178053	0.000686522641033926
ENSG00000101935	AMMECR1	-1.69047384589308	0.0000495356819185074	0.000687360345381984
ENSG00000204130	RUFY2	1.40979071421228	0.0000496161098572353	0.000687943492246528
ENSG00000125944	HNRNPR	-1.32941758073971	0.0000499088923468391	0.000691467824826973
ENSG00000198892	SHISA4	1.73218310932055	0.0000500581040432838	0.000692999131245275
ENSG00000093144	ECHDC1	-1.26875847225437	0.0000504314415930221	0.000697628451503782
ENSG00000180957	PITPNB	-1.0723827731938	0.0000508574558408615	0.000702978753034871
ENSG00000284977	LOC105376244	8.97797988320298	0.000051029804684567	0.000704817209806733
ENSG00000115350	POLE4	-1.23888518320964	0.0000519669515938625	0.000717207989870918
ENSG00000196569	LAMA2	7.84232658786186	0.0000540576627403516	0.000745488044904279
ENSG00000004487	KDM1A	-0.862505234645764	0.0000542860866404899	0.000748035708020777
ENSG00000064547	LPAR2	1.6190784431656	0.0000543259158275668	0.000748035708020777
ENSG00000196352	CD55	8.39639412142998	0.0000546003877488253	0.00075123759303568
ENSG00000280079		-1.59222470164028	0.0000546906249838544	0.000751901654613022
ENSG00000259683		3.13943630721988	0.0000548047869230689	0.000752893368818908
ENSG00000132932	ATP8A2	7.88188193627533	0.0000550261017373723	0.000755354472431638
ENSG00000079215	SLC1A3	8.85571751992392	0.0000552505385254804	0.000757274787410449
ENSG00000185127	C6orf120	-1.48396033677254	0.0000552366975504303	0.000757274787410449
ENSG00000115053	NCL	-1.43046233638722	0.0000554024778214034	0.000758776749000474
ENSG00000107104	KANK1	8.30972235977692	0.0000562148093607	0.000769082688191344
ENSG00000129562	DAD1	-1.07057789841051	0.0000562408351864832	0.000769082688191344
ENSG00000232044		4.2648903124133	0.0000563068476018767	0.000769398068604134
ENSG00000141543	EIF4A3	-1.12785540451876	0.0000565140925957084	0.00077164135271305
ENSG00000128595	CALU	-1.4022642076096	0.0000568160258372613	0.000775173104987584
ENSG00000189266	PNRC2	-1.27931333775732	0.0000569595779788662	0.000776540243465304
ENSG00000233355	CHRM3-AS2	6.96166543908408	0.0000573587935439641	0.000781388157830094
ENSG00000133392	MYH11	4.86459483777526	0.0000574256467596461	0.000781704434690198
ENSG00000065518	NDUFB4	-1.3533671069851	0.000057617116921149	0.000783715286655629
ENSG00000089048	ESF1	-1.11870454505839	0.0000578201806794734	0.000785880665168503
ENSG00000086475	SEPHS1	-1.32830649017016	0.0000579113359299942	0.000786522874791445
ENSG00000085662	AKR1B1	-1.11619616088189	0.000058163890900317	0.000789354501203241
ENSG00000116574	RHOU	1.31200016376848	0.0000583900805100887	0.000791824301482006
ENSG00000135069	PSAT1	-1.34353494603727	0.0000587554583158288	0.00079617646011328
ENSG00000146729	NIPSNAP2	-1.22983920956666	0.000059060038526057	0.00079969881342085
ENSG00000053524	MCF2L2	4.81729806031275	0.0000594641952212072	0.000803539410742347
ENSG00000162706	CADM3	7.46723122358644	0.0000594024244289351	0.000803539410742347
ENSG00000178531	CTXN1	1.21312528605758	0.0000594782437559647	0.000803539410742347
ENSG00000236603		-1.8275495720788	0.0000599836081067026	0.000809756108231703
ENSG00000198435	NRARP	-2.26675874925847	0.000060101421426097	0.000810735589930046
ENSG00000197467	COL13A1	8.57902539799498	0.0000601847332498683	0.000811248541337954
ENSG00000231412		7.71149043671617	0.0000602772317763757	0.000811884458678191
ENSG00000102452	NALCN	6.1617670806597	0.0000604588238426625	0.000813718535174647
ENSG00000143341	HMCN1	7.07373052650351	0.0000606794657654839	0.000816075037329488
ENSG00000067840	PDZD4	1.33468691563353	0.0000609994000523574	0.000819762379998447
ENSG00000180530	NRIP1	6.70054108491264	0.0000610496158782805	0.000819822203031123
ENSG00000120645	IQSEC3	4.08197969605344	0.0000611372835087223	0.00082038449196648
ENSG00000138095	LRPPRC	-0.846689560605382	0.0000612630589676565	0.000821456914930089
ENSG00000112118	MCM3	-1.06249041766163	0.0000613919615193052	0.000821954856993149
ENSG00000137713	PPP2R1B	-1.19930412855925	0.0000613802802873601	0.000821954856993149
ENSG00000174233	ADCY6	1.61957104306348	0.0000617785476146783	0.000826294903606996
ENSG00000221914	PPP2R2A	-0.973327712288325	0.0000618083717111407	0.000826294903606996
ENSG00000130119	GNL3L	-1.12791432576547	0.0000623680358232056	0.000833155103457797
ENSG00000151914	DST	0.867159773670973	0.0000630604494606926	0.000841777117465609
ENSG00000149599	DUSP15	2.76047982902137	0.0000636706489554715	0.000848657742104402
ENSG00000164284	GRPEL2	-1.26662327754885	0.0000636535604234734	0.000848657742104402
ENSG00000188869	TMC3	6.57336070155668	0.0000637722007307116	0.000849379333747188
ENSG00000116489	CAPZA1	-1.58476560003526	0.0000638406517839392	0.000849659313564255
ENSG00000197857	ZNF44	1.51664217128517	0.0000643295191186513	0.000855530070891997
ENSG00000103184	SEC14L5	8.27143848341898	0.0000646707074973472	0.000859417702262883
ENSG00000112414	ADGRG6	8.4153960674764	0.0000647177894581126	0.000859417702262883
ENSG00000087087	SRRT	-1.26539745607194	0.000064810503301993	0.000860011374927335
ENSG00000285280		8.59312349359951	0.0000652385075973842	0.000865050055588113
ENSG00000254101	LINC02055	7.93823757735597	0.0000660059129565249	0.000874578346673955
ENSG00000065609	SNAP91	1.70074271029412	0.0000661284632054963	0.000875554537962499
ENSG00000179364	PACS2	1.21284933559479	0.0000669915015980477	0.000886326262649502
ENSG00000271538		7.67481209249993	0.0000674317218244841	0.000891492151117202
ENSG00000128573	FOXP2	8.48149508667486	0.0000676381773754774	0.000893562175150665
ENSG00000179958	DCTPP1	-0.962956118601638	0.0000678492532758937	0.000895690142361356
ENSG00000131462	TUBG1	-1.61374216285329	0.0000682689297044797	0.000900566720711376
ENSG00000082898	XPO1	-0.960208071953711	0.0000683808141357461	0.000901378884788635
ENSG00000147649	MTDH	-1.04476187349835	0.0000686334416139515	0.00090404373020024
ENSG00000168476	REEP4	-2.19456583967693	0.0000691290618810904	0.00090990302317256
ENSG00000139131	YARS2	-1.73778598030069	0.0000692848105462466	0.000911283477331469
ENSG00000108861	DUSP3	1.23247502155944	0.0000693949927559191	0.000912063022912351
ENSG00000006047	YBX2	1.6365642035941	0.0000700125055900507	0.000919504417258188
ENSG00000178202	POGLUT3	-1.01173300146039	0.0000703171275389454	0.000922828588082541
ENSG00000157890	MEGF11	4.32506631816235	0.000070411099728891	0.000923385388391913
ENSG00000198015	MRPL42	-1.24434951689605	0.0000708963033613482	0.000929068309008919
ENSG00000077080	ACTL6B	1.34013669674545	0.0000714196478937139	0.000935242377461982
ENSG00000181444	ZNF467	2.47254382659339	0.0000717308596314732	0.000938631570079044
ENSG00000165934	CPSF2	-1.16798075238912	0.000072249154002057	0.000944723609337846
ENSG00000171608	PIK3CD	2.53233450911856	0.0000725055410185061	0.000947384581915038
ENSG00000165029	ABCA1	6.17634943075062	0.0000727887419669144	0.00095039178104614
ENSG00000163040	CCDC74A	-2.3625429260113	0.0000728747848721634	0.000950822211361934
ENSG00000227081		0.818562183298746	0.0000730758371345788	0.000952751489395083
ENSG00000049541	RFC2	-0.993304434188768	0.0000731824212396783	0.000953447195700071
ENSG00000130822	PNCK	2.96891778657045	0.000073359657353068	0.000955061701906148
ENSG00000128228	SDF2L1	-2.0008081822269	0.0000741673101612695	0.000964875231829326
ENSG00000205038	PKHD1L1	7.6934555636387	0.0000742441436134478	0.000965173866974821
ENSG00000171889	MIR31HG	8.79245591531721	0.0000744696504159863	0.000967403420994908
ENSG00000060718	COL11A1	8.63689504648415	0.0000750273956196349	0.000973942583427637
ENSG00000114841	DNAH1	4.4902956648076	0.0000758010457154595	0.000982561456546122
ENSG00000186577	SMIM29	1.80421683767225	0.0000757634768254669	0.000982561456546122
ENSG00000124193	SRSF6	-0.926738947119682	0.0000759011909405217	0.000983148181134133
ENSG00000082684	SEMA5B	4.48348201717855	0.0000759878835818537	0.000983559932431594
ENSG00000187720	THSD4	3.5170468460952	0.0000765167905722103	0.000989690820440849
ENSG00000100285	NEFH	-1.83416576131143	0.0000766378588387345	0.000989827399594153
ENSG00000153930	ANKFN1	8.69566177115778	0.0000766136997306035	0.000989827399594153
ENSG00000108424	KPNB1	-1.0411456334797	0.0000768168476895875	0.000991424358437515
ENSG00000171490	RSL1D1	-0.857570486149906	0.0000771641323170076	0.000995189536592422
ENSG00000135698	MPHOSPH6	-1.4441836219121	0.0000774662391939699	0.000998367056777537
ENSG00000175567	UCP2	-2.33051134933498	0.0000776579790017214	0.00100011864546142
ENSG00000112335	SNX3	-1.17883950454237	0.0000778511138216821	0.00100165322636659
ENSG00000182050	MGAT4C	4.84802445415091	0.0000778889664133446	0.00100165322636659
ENSG00000128708	HAT1	-1.32093335070304	0.0000782180949685644	0.00100444369409811
ENSG00000167103	PIP5KL1	2.47311186575595	0.0000782061887697726	0.00100444369409811
ENSG00000138495	COX17	-0.884912337910255	0.000078275428770708	0.00100445990759202
ENSG00000087085	ACHE	4.71041102973351	0.0000785861885556251	0.00100772582804973
ENSG00000170959	DCDC1	7.55792897694977	0.0000791949605884742	0.00101441890301592
ENSG00000198554	WDHD1	-1.29701436182852	0.0000792213936205913	0.00101441890301592
ENSG00000114850	SSR3	-1.32862794173057	0.0000795460666728575	0.00101784874169826
ENSG00000135476	ESPL1	-1.6660374192619	0.0000805727889041141	0.00103025049281106
ENSG00000171241	SHCBP1	-2.19154320362633	0.0000809331316354737	0.00103411991449207
ENSG00000153046	CDYL	-1.77160754644096	0.0000814000804600007	0.00103934500453347
ENSG00000154678	PDE1C	8.2925579681996	0.0000815773272821583	0.0010408662684705
ENSG00000114942	EEF1B2	-0.639706730220008	0.0000816927168420528	0.00104159667580679
ENSG00000144369	FAM171B	1.46517223273817	0.0000822160035568976	0.00104726184414326
ENSG00000146701	MDH2	-0.874045089868665	0.0000822539586194915	0.00104726184414326
ENSG00000197410	DCHS2	8.84573071176964	0.0000823643926798732	0.00104792310402503
ENSG00000105968	H2AZ2	-0.940192888781152	0.0000834570997936105	0.00106107202675851
ENSG00000235034	C19orf81	2.42707267224151	0.00008380693657566	0.00106476415731658
ENSG00000161835	TAMALIN	2.06700654288546	0.0000844528480474267	0.00107221000703161
ENSG00000155657	TTN	3.33496197983806	0.0000849283379053864	0.00107748317651352
ENSG00000138442	WDR12	-1.10472158322924	0.0000851394360451643	0.0010793969266193
ENSG00000135643	KCNMB4	1.77234840721218	0.0000853166759293461	0.00108087901881068
ENSG00000106236	NPTX2	1.2754244061606	0.0000854731011926867	0.00108209550160127
ENSG00000105204	DYRK1B	1.7737706276639	0.0000857645842277947	0.00108501889961632
ENSG00000144736	SHQ1	-1.17663023734036	0.0000870988722811161	0.00110112152296677
ENSG00000109814	UGDH	-1.24252081509098	0.0000873362189571868	0.00110334346008395
ENSG00000120093	HOXB3	7.59208986429958	0.0000874638596870871	0.00110417729558455
ENSG00000120457	KCNJ5	6.72462808335947	0.0000878617205568914	0.00110785821424213
ENSG00000180398	MCFD2	-0.894639182494747	0.0000878791181443598	0.00110785821424213
ENSG00000266714	MYO15B	3.79438506485653	0.0000880169349416291	0.00110881531121262
ENSG00000143479	DYRK3	-1.5769653583793	0.0000882352093526096	0.00111078393558865
ENSG00000123908	AGO2	-1.08477803170187	0.0000889276885414638	0.00111816907166927
ENSG00000160058	BSDC1	1.36352841312998	0.0000889466856720282	0.00111816907166927
ENSG00000154864	PIEZO2	6.82002777117412	0.0000892466623291164	0.00112115337234487
ENSG00000157514	TSC22D3	1.15462208442602	0.0000898423459530286	0.00112705587213064
ENSG00000160161	CILP2	2.96042301968165	0.0000897983559728126	0.00112705587213064
ENSG00000221968	FADS3	1.79237732411276	0.0000900687765152011	0.00112910571203171
ENSG00000138363	ATIC	-1.24614128762244	0.0000909885190974152	0.00113904146129357
ENSG00000144045	DQX1	-1.89142668041224	0.0000909874699629465	0.00113904146129357
ENSG00000131378	RFTN1	1.2059983878343	0.0000911925427135513	0.00114079833112469
ENSG00000152952	PLOD2	8.23566875461543	0.0000912987044199639	0.00114132937263031
ENSG00000112237	CCNC	-1.29418485224035	0.0000931890282150438	0.00116414801355948
ENSG00000152076	CCDC74B	-2.20246884101467	0.0000944152781837569	0.00117864480375179
ENSG00000122884	P4HA1	-1.21966480249085	0.0000946753271606843	0.00118106811334018
ENSG00000105419	MEIS3	1.63143617712394	0.000095490852017496	0.00119041275089869
ENSG00000178947	SMIM10L2A	2.71278071241643	0.0000956130996266957	0.00119110783498792
ENSG00000143321	HDGF	-0.974134014660899	0.0000958135944785445	0.00119277604689968
ENSG00000111678	C12orf57	1.05704855047392	0.0000959521312923911	0.0011928428035891
ENSG00000154783	FGD5	8.51728147975633	0.0000959309199889672	0.0011928428035891
ENSG00000243449	C4orf48	1.0873730761449	0.0000961893598051625	0.0011941345748785
ENSG00000255717	SNHG1	-1.91014616117242	0.0000961638099202412	0.0011941345748785
ENSG00000155115	GTF3C6	-1.22390550860163	0.000096632988760579	0.00119881119159073
ENSG00000130294	KIF1A	1.50578450153416	0.0000978168403119823	0.0012118194172537
ENSG00000162772	ATF3	2.46320025001847	0.0000977554400881402	0.0012118194172537
ENSG00000167657	DAPK3	0.999427027161555	0.0000982923052083136	0.00121686824844625
ENSG00000134049	IER3IP1	-1.22091602710025	0.0000986576925818844	0.00121992197772319
ENSG00000198856	OSTC	-1.1330606984796	0.0000986751672279172	0.00121992197772319
ENSG00000169299	PGM2	-1.27855718686504	0.0000992116946078426	0.00122570917048613
ENSG00000119705	SLIRP	-0.886314418037617	0.000099941628730166	0.0012338761799257
ENSG00000143862	ARL8A	1.4574288530282	0.000100661780265631	0.00124191124771247
ENSG00000161981	SNRNP25	-1.52591261941219	0.000100849793032542	0.001243374530203
ENSG00000107815	TWNK	-1.28039432442681	0.000101429886321963	0.00124880754884649
ENSG00000132854	KANK4	6.54713670855936	0.000101408040332324	0.00124880754884649
ENSG00000110958	PTGES3	-1.0433737708491	0.000101633619996039	0.0012496481896792
ENSG00000128944	KNSTRN	-1.04874067656172	0.000101637680716903	0.0012496481896792
ENSG00000162607	USP1	-1.27483331874117	0.000103021447838953	0.00126579301549177
ENSG00000084453	SLCO1A2	2.92256454430473	0.000104154436440545	0.00127883658286218
ENSG00000112110	MRPL18	-1.43129086731766	0.000104346183259447	0.00128031337459571
ENSG00000107099	DOCK8	7.02494334076668	0.000104973214822857	0.0012871253732626
ENSG00000106078	COBL	5.54151695425863	0.000105076353625331	0.00128750875433938
ENSG00000198648	STK39	-1.29376986528962	0.000105591884942937	0.00129294123504291
ENSG00000067066	SP100	6.42823311268201	0.000105817035425217	0.00129481309604327
ENSG00000123213	NLN	-1.09440383160238	0.000106148901062309	0.00129798731305816
ENSG00000245870	LINC00682	1.11724066437066	0.000106416609200878	0.00130037321775207
ENSG00000056972	TRAF3IP2	1.3330478954981	0.000107094212092135	0.00130776122387083
ENSG00000242512	LINC01206	6.8079411542032	0.00010718793461929	0.00130801407409398
ENSG00000136811	ODF2	-1.11939053519912	0.000107733954202577	0.00131378220257656
ENSG00000169436	COL22A1	8.45387080363543	0.000107821756734326	0.00131395846948212
ENSG00000123737	EXOSC9	-1.15543804648735	0.000108684930610878	0.0013235770543598
ENSG00000165501	LRR1	-1.55155471001844	0.000109141845499424	0.00132823846486187
ENSG00000138829	FBN2	7.93433493789959	0.00010979751990183	0.0013353107749636
ENSG00000110799	VWF	8.27404752363557	0.000110637827581237	0.00134461739707617
ENSG00000081248	CACNA1S	8.31399895379052	0.000111576253962766	0.00135418496848847
ENSG00000145832	SLC25A48	8.31399895379052	0.000111576253962766	0.00135418496848847
ENSG00000050165	DKK3	1.24576632614821	0.000112083998893674	0.00135942637520737
ENSG00000104131	EIF3J	-0.894566290153271	0.000112557097145628	0.00136331834906476
ENSG00000134480	CCNH	-1.33268722721336	0.000112534209951748	0.00136331834906476
ENSG00000137168	PPIL1	-1.23174182387546	0.000112796350550164	0.00136529312415921
ENSG00000136828	RALGPS1	1.70725737827141	0.000112963754877357	0.00136639615453949
ENSG00000181924	COA4	-1.07117026029906	0.000113612313686424	0.00137331375666572
ENSG00000095587	TLL2	6.12817454373941	0.000114032072777594	0.0013769595474385
ENSG00000147606	SLC26A7	8.68442603344239	0.00011406765481739	0.0013769595474385
ENSG00000131467	PSME3	-1.50363784361243	0.000114196321518435	0.0013775844469234
ENSG00000103512	NOMO1	-1.27555897010695	0.000114518116109484	0.00138053669716373
ENSG00000112739	PRPF4B	-1.16651900373049	0.000114704509259817	0.00138185378539365
ENSG00000148730	EIF4EBP2	-1.23171342851661	0.00011568916307341	0.00139277934630179
ENSG00000163492	CCDC141	8.81028149729651	0.000116043931979382	0.00139611215411595
ENSG00000075035	WSCD2	8.11482505248353	0.000116337598685274	0.00139870586768322
ENSG00000136933	RABEPK	-1.56941970012546	0.000117011240731357	0.0014058614127844
ENSG00000081479	LRP2	8.14522872681448	0.000117267748533839	0.00140799895927292
ENSG00000137877	SPTBN5	5.48217085056716	0.00011740969649874	0.00140875907774845
ENSG00000117592	PRDX6	-1.07630641106594	0.000118273465067329	0.00141817326185819
ENSG00000139842	CUL4A	-1.04328552424138	0.000118528064138495	0.00142027541202475
ENSG00000234722	LINC01287	8.40299570309892	0.000119287641944754	0.00142842166965129
ENSG00000124493	GRM4	7.26371525928649	0.000119575557208989	0.00143037369910803
ENSG00000233117		8.29146428774616	0.000119610349517909	0.00143037369910803
ENSG00000122873	CISD1	-1.10936946446196	0.000121128233992073	0.00144755916193062
ENSG00000104722	NEFM	-1.19642468657681	0.0001216147517033	0.00145240444134194
ENSG00000261646		7.44056661245689	0.000122091579864016	0.00145712762270752
ENSG00000260230	FRRS1L	1.49287639865802	0.000122471913408026	0.00146069364633248
ENSG00000143303	METTL25B	1.60997200783996	0.00012321633688571	0.00146859445041291
ENSG00000145113	MUC4	5.87055333606261	0.000123560271445439	0.00147159305517008
ENSG00000188738	FSIP2	6.57077859033873	0.00012363221770855	0.00147159305517008
ENSG00000011198	ABHD5	-1.58192158881391	0.000123979348257096	0.00147474504958673
ENSG00000136718	IMP4	-1.3535896640655	0.000124218039086359	0.00147660381698277
ENSG00000289731	FAM153B	8.64112109118906	0.000124302936947438	0.00147663316477216
ENSG00000204856	FAM216A	-2.1382967816189	0.000124482524417697	0.00147778657549279
ENSG00000111913	RIPOR2	8.53543876927712	0.000125672532997438	0.00149092566630205
ENSG00000256269	HMBS	-1.16648048765187	0.000125780758956965	0.00149122204894446
ENSG00000100065	CARD10	3.04755277079669	0.000126568809638555	0.0014981043581237
ENSG00000130741	EIF2S3	-1.33960271193206	0.000126597099126445	0.0014981043581237
ENSG00000163171	CDC42EP3	-1.05989334438948	0.000126612146823673	0.0014981043581237
ENSG00000136925	TSTD2	2.11618216677452	0.000126757247402441	0.00149883124090253
ENSG00000153246	PLA2R1	7.97868661522199	0.000127000152254659	0.00150071288093005
ENSG00000075415	SLC25A3	-1.21156316113616	0.000127332935313985	0.00150365339697741
ENSG00000096060	FKBP5	-1.50247593464424	0.000128007951600971	0.00151062875163359
ENSG00000103269	RHBDL1	3.72868861478993	0.000128587169147658	0.00151549333781443
ENSG00000159788	RGS12	1.21503242049132	0.000128589364378583	0.00151549333781443
ENSG00000112578	BYSL	-1.56417080065056	0.000129002195712354	0.0015193591939455
ENSG00000235823	OLMALINC	1.34801148752696	0.000129312453602603	0.00152201267663406
ENSG00000245750	DRAIC	6.03582445435051	0.000129477364769175	0.00152295306137557
ENSG00000151247	EIF4E	-1.30502429535069	0.000130495213234951	0.00153391814297304
ENSG00000138398	PPIG	-0.819040863166658	0.000130878690813544	0.00153439847332056
ENSG00000163811	WDR43	-1.36854937903736	0.000130668038900575	0.00153439847332056
ENSG00000204175	GPRIN2	6.36081779231615	0.000130849141115639	0.00153439847332056
ENSG00000289194		-1.60423407404482	0.000130757922498655	0.00153439847332056
ENSG00000007174	DNAH9	7.35175459366824	0.00013133195825604	0.00153775282173847
ENSG00000154258	ABCA9	8.1531517250444	0.000131336486393874	0.00153775282173847
ENSG00000237649	KIFC1	-1.11545034275843	0.000131755664879549	0.0015416531552268
ENSG00000188162	OTOG	7.5440655230813	0.000132372614530847	0.00154786097696187
ENSG00000172995	ARPP21	6.13918618790741	0.0001327040734017	0.00155072457333207
ENSG00000136717	BIN1	1.30862979772923	0.000132931040679195	0.00155236418691467
ENSG00000171159	BBLN	1.66902578963044	0.000133516252844257	0.00155818251039219
ENSG00000143727	ACP1	-1.31431933978694	0.000133641480638154	0.00155862857041139
ENSG00000240405	SAMMSON	8.23450564940949	0.000134048684711166	0.00156236053215083
ENSG00000158125	XDH	8.5964867211627	0.000135877531989034	0.00158161800393213
ENSG00000180347	ITPRID1	8.5964867211627	0.000135877531989034	0.00158161800393213
ENSG00000155545	MIER3	-1.20885542157437	0.000136174822484862	0.00158404920129469
ENSG00000029993	HMGB3	-1.08418273956808	0.000136325694657294	0.00158477514217441
ENSG00000183696	UPP1	1.99983996057128	0.000136416780004925	0.00158480557523232
ENSG00000130529	TRPM4	2.50440948008613	0.00013682907564686	0.00158831846972779
ENSG00000141101	NOB1	-1.80546090309093	0.000136896489743202	0.00158831846972779
ENSG00000123095	BHLHE41	6.42516715527464	0.000137248602151676	0.00159034376387136
ENSG00000167100	SAMD14	1.97948349408144	0.00013719836603113	0.00159034376387136
ENSG00000111799	COL12A1	6.68831737304197	0.000137645891018819	0.0015928866225524
ENSG00000214548	MEG3	6.77527714519494	0.000137604735151061	0.0015928866225524
ENSG00000234948	LINC01524	5.89726083969945	0.000137746049984651	0.00159301661680118
ENSG00000143149	ALDH9A1	-1.11903836355702	0.000138344631319413	0.00159797752444097
ENSG00000163092	XIRP2	8.48494898815808	0.000138353418578092	0.00159797752444097
ENSG00000072041	SLC6A15	-2.11844708103339	0.000138633287351692	0.00159914791346955
ENSG00000267121	FMNL1-DT	7.40602312145671	0.000138616664159427	0.00159914791346955
ENSG00000089154	GCN1	-0.814392615010414	0.000139034317120039	0.00160084370551297
ENSG00000099194	SCD	-0.891320620042028	0.00013903557144773	0.00160084370551297
ENSG00000139767	SRRM4	1.63720761801855	0.000139048387059182	0.00160084370551297
ENSG00000100804	PSMB5	-0.919443831027772	0.000139372987146615	0.00160355021948906
ENSG00000160111	CPAMD8	8.19960366268597	0.000139876450815906	0.00160830984590253
ENSG00000141429	GALNT1	-1.31519072612157	0.000140162045114579	0.00160952748473241
ENSG00000223704		7.88562926390475	0.000140121275511902	0.00160952748473241
ENSG00000253230	MIR124-1HG	3.34738652427522	0.000140573036182321	0.00161321292131333
ENSG00000250479	CHCHD10	-1.41453778686675	0.000141514569366717	0.00162297823024032
ENSG00000107651	SEC23IP	-1.31752080814248	0.000142182578558032	0.00162666627161184
ENSG00000133773	CCDC59	-1.59917449387452	0.000142128709291568	0.00162666627161184
ENSG00000144868	TMEM108	-1.72711652236954	0.000142199362584802	0.00162666627161184
ENSG00000163389	POGLUT1	-1.07064481388571	0.000142049014138545	0.00162666627161184
ENSG00000169851	PCDH7	4.29764281520015	0.00014267293001524	0.00163104203464774
ENSG00000136240	KDELR2	-0.672559697461586	0.000144176486469683	0.00164613546328587
ENSG00000139287	TPH2	4.84278617226615	0.00014421795288779	0.00164613546328587
ENSG00000166689	PLEKHA7	4.22147148651369	0.000144268877825098	0.00164613546328587
ENSG00000228495	LINC01013	7.55794130568816	0.000144885318764033	0.00165211686845251
ENSG00000163110	PDLIM5	-1.09096977350653	0.000145064663895969	0.00165310966223435
ENSG00000234787	LINC00458	8.70043678254511	0.000145166991612594	0.0016532240862988
ENSG00000149557	FEZ1	1.9768077962082	0.000145428700180809	0.00165515230942758
ENSG00000104237	RP1	8.35461253072748	0.000146432510831196	0.00166551872954289
ENSG00000115419	GLS	-0.930304344258962	0.000146541901206706	0.0016657053415082
ENSG00000168883	USP39	-1.08112106020077	0.00014693075412012	0.00166906628364479
ENSG00000138777	PPA2	-1.42749425520259	0.000147141362608593	0.0016703994738722
ENSG00000140006	WDR89	-1.79410417702848	0.000147446747618658	0.00167174749167129
ENSG00000157542	KCNJ6	8.29557672905582	0.000147366510897073	0.00167174749167129
ENSG00000185022	MAFF	1.81493940635046	0.000147797551348024	0.00167466498092884
ENSG00000141750	STAC2	1.8049058826476	0.000148875981752075	0.00168581816504847
ENSG00000069702	TGFBR3	8.09048439736535	0.000149152371589799	0.00168788097577994
ENSG00000183454	GRIN2A	8.43765246872051	0.000152423915712121	0.00172272683032614
ENSG00000287677		8.43765246872051	0.000152423915712121	0.00172272683032614
ENSG00000165244	ZNF367	-1.56059456278514	0.000152984457449501	0.00172797198660174
ENSG00000280109	PLAC4	7.86427139215769	0.000153178806628684	0.0017290769640493
ENSG00000157873	TNFRSF14	7.6211833282769	0.000153856327705393	0.00173563114264132
ENSG00000184661	CDCA2	-1.69993325301168	0.000154066014896375	0.00173690282621376
ENSG00000132321	IQCA1	8.00107529230396	0.000154295696952552	0.00173839818566542
ENSG00000134900	TPP2	-1.13323112595546	0.000155139696843686	0.00174680862932608
ENSG00000104687	GSR	-0.991104649950244	0.000155458161537731	0.0017492949156953
ENSG00000046653	GPM6B	-1.92397866513828	0.000156182456557128	0.00175634182471086
ENSG00000124140	SLC12A5	2.54825761759328	0.000156421469917801	0.00175792610546267
ENSG00000109255	NMU	-1.62610373020433	0.000156950728696828	0.00176276824694355
ENSG00000188177	ZC3H6	1.12339360294457	0.000157068620184832	0.00176298700626008
ENSG00000164309	CMYA5	8.09374438773154	0.000158134881489873	0.00177384362367538
ENSG00000082515	MRPL22	-1.24382588902201	0.000158386780213535	0.00177555743475924
ENSG00000010278	CD9	-3.5206445140281	0.000158947274475597	0.00177949427995988
ENSG00000134910	STT3A	-0.991899053495308	0.000158868441654476	0.00177949427995988
ENSG00000288156		7.49890600664752	0.000159035968639934	0.00177949427995988
ENSG00000147872	PLIN2	-1.00143540349101	0.000159438079783927	0.0017817677861817
ENSG00000150471	ADGRL3	2.65864685759939	0.000159407831621272	0.0017817677861817
ENSG00000149485	FADS1	-1.24734256614765	0.000160925888721187	0.00179727329834872
ENSG00000170385	SLC30A1	-1.3439134587098	0.000161413872224012	0.00180160006667973
ENSG00000143179	UCK2	-1.43080380323581	0.000162658057620003	0.0018143564409743
ENSG00000253320		2.04364581051076	0.000163140714318081	0.00181860781349975
ENSG00000115942	ORC2	-1.29113874836427	0.000163505911507051	0.00182114956833013
ENSG00000153292	ADGRF1	8.50287519097945	0.000163673707994391	0.00182114956833013
ENSG00000266256	LINC00908	8.50287519097945	0.000163673707994391	0.00182114956833013
ENSG00000067225	PKM	-1.30042878010937	0.000163817663498761	0.00182161987828479
ENSG00000121644	DESI2	-1.36886909778986	0.000164390877891482	0.00182572733201984
ENSG00000174442	ZWILCH	-1.18559489158248	0.000164351470327392	0.00182572733201984
ENSG00000246250		3.84578177526058	0.00016518600900475	0.00183342141593005
ENSG00000186185	KIF18B	-1.38167263285046	0.000166259590943136	0.00184419462052963
ENSG00000279072		7.39134806326087	0.000166368761716306	0.00184426361224375
ENSG00000161647	MPP3	1.72244425544967	0.000166936145594976	0.00184826582953548
ENSG00000162851	TFB2M	-1.05243468039295	0.000166935340351349	0.00184826582953548
ENSG00000111331	OAS3	7.47416592008909	0.000167879368516252	0.0018564142022223
ENSG00000169994	MYO7B	7.47416592008909	0.000167879368516252	0.0018564142022223
ENSG00000008256	CYTH3	1.28872462562509	0.000168440005792435	0.00185893190493435
ENSG00000048740	CELF2	8.38617629064944	0.000168729668271924	0.00185893190493435
ENSG00000082175	PGR	8.38617629064944	0.000168729668271924	0.00185893190493435
ENSG00000151834	GABRA2	8.38617629064944	0.000168729668271924	0.00185893190493435
ENSG00000165689	ENTR1	-1.35271227519396	0.000168376267843411	0.00185893190493435
ENSG00000247809	NR2F2-AS1	8.38617629064944	0.000168729668271924	0.00185893190493435
ENSG00000010244	ZNF207	-1.08443519053251	0.000169349375900077	0.00186240582884267
ENSG00000146373	RNF217	8.3836476613947	0.000169460840739843	0.00186240582884267
ENSG00000197893	NRAP	8.3836476613947	0.000169460840739843	0.00186240582884267
ENSG00000287277		8.3836476613947	0.000169460840739843	0.00186240582884267
ENSG00000172382	PRSS27	2.3134536304702	0.000170740701306192	0.00187532122820301
ENSG00000164588	HCN1	8.23363833969645	0.000171059891503439	0.00187767579435821
ENSG00000198816	ZNF358	0.94599690294397	0.000172033084668509	0.00188720188533477
ENSG00000050393	MCUR1	-1.19211331062085	0.000172513831598285	0.0018913174903621
ENSG00000197971	MBP	7.22970520552866	0.000173155817488552	0.00189719468776141
ENSG00000173210	ABLIM3	3.29487404779328	0.000173587050449252	0.00189983489085096
ENSG00000188039	NWD1	7.91253581704188	0.000173608893397511	0.00189983489085096
ENSG00000184619	KRBA2	1.13803827295295	0.000174953461143758	0.00191337991631824
ENSG00000127884	ECHS1	-0.976939140112573	0.000175441589246132	0.0019175476691612
ENSG00000169247	SH3TC2	6.18609389896528	0.000176511626083697	0.0019280666278435
ENSG00000164292	RHOBTB3	-1.22103425193451	0.000177002775001649	0.00193225332808015
ENSG00000159199	ATP5MC1	-1.13566869236832	0.000177137704886318	0.00193254862687789
ENSG00000142449	FBN3	7.3558966478187	0.00017753813598934	0.00193573838594829
ENSG00000255087	LOC101929473	7.44698242087202	0.000177909362748379	0.00193860603666329
ENSG00000174173	TRMT10C	-1.59735885874187	0.000178864286321913	0.00194782664144119
ENSG00000169925	BRD3	0.992831330537391	0.000179177361748302	0.00195005058223517
ENSG00000229981	LINC01435	8.02835130844508	0.000180112760861892	0.00195904067885849
ENSG00000103342	GSPT1	-1.47508638084104	0.000180359382974485	0.00196005240974847
ENSG00000253452	LOC124902062	8.45370380861509	0.000180424607774658	0.00196005240974847
ENSG00000118322	ATP10B	8.33623399294033	0.00018067205990726	0.00196155107950221
ENSG00000137766	UNC13C	8.19740040741843	0.000181179753330134	0.00196468165929542
ENSG00000284848	LINC02359	8.19740040741843	0.000181179753330134	0.00196468165929542
ENSG00000180773	SLC36A4	-1.11434008842942	0.000181788590375315	0.00197009123289982
ENSG00000100300	TSPO	-2.73034689972939	0.000182222126864176	0.00197359563521454
ENSG00000142507	PSMB6	-0.926057328124362	0.00018347466163487	0.0019859607785662
ENSG00000171435	KSR2	6.52739524320416	0.000186967505934952	0.00202143139993606
ENSG00000226674	TEX41	6.64789098063944	0.000186977326654798	0.00202143139993606
ENSG00000115919	KYNU	8.33280925882799	0.000187427371902411	0.00202507475287081
ENSG00000250754	LINC02436	8.330217559651	0.000188392233431399	0.00203427273640149
ENSG00000115159	GPD2	-2.41803846624457	0.000190585259644085	0.00205671345859286
ENSG00000248441	LETR1	6.3889107423992	0.000190876661201533	0.00205861800648059
ENSG00000178722	C5orf64	7.33584137275364	0.000191460202165874	0.00206267636590457
ENSG00000227115	LINC01630	7.40737978657671	0.000191483241961555	0.00206267636590457
ENSG00000167895	TMC8	7.73087254785637	0.000191618244116262	0.00206289015931414
ENSG00000138346	DNA2	-1.45485599584664	0.000191893014276997	0.00206460748213701
ENSG00000134987	WDR36	-1.2594030629102	0.000192285931726291	0.0020658119093874
ENSG00000178031	ADAMTSL1	7.00607014120947	0.000192466231816879	0.0020658119093874
ENSG00000244005	NFS1	-1.38661609093768	0.000192311360017326	0.0020658119093874
ENSG00000258628		8.55420167443329	0.000192463129452459	0.0020658119093874
ENSG00000144730	IL17RD	1.07382361544913	0.0001930025206035	0.0020703276371803
ENSG00000182272	B4GALNT4	1.27344352863288	0.000193645880439418	0.00207598581818775
ENSG00000234492	RPL34-DT	8.0489530177036	0.000193939790156363	0.00207789318233319
ENSG00000139410	SDSL	1.72817105839569	0.00019508493789616	0.00208891307679128
ENSG00000129810	SGO1	-1.68446981708613	0.00019551886049963	0.00209230876164299
ENSG00000164398	ACSL6	4.41119596726168	0.000196480251269723	0.00210008784083879
ENSG00000196510	ANAPC7	-1.15210430551981	0.000196402939812853	0.00210008784083879
ENSG00000186575	NF2	-1.65459526591029	0.000198048349316943	0.00211558624309107
ENSG00000137267	TUBB2A	1.3974743551987	0.000198187902812072	0.00211581531047405
ENSG00000137944	KYAT3	-1.02027326432801	0.000198444623443856	0.00211729421344445
ENSG00000134758	RNF138	-1.4293686963818	0.000201193301539277	0.0021443627301445
ENSG00000230131		7.83843461855548	0.000201221042166624	0.0021443627301445
ENSG00000136527	TRA2B	-1.19830397762213	0.000201398089385405	0.00214497346804408
ENSG00000235297		1.04657497387089	0.000202429613444906	0.00215467860680455
ENSG00000225138		3.05517654224473	0.000203228966375867	0.00216190243685112
ENSG00000119943	PYROXD2	3.69136735210349	0.000203528624460066	0.00216380520983836
ENSG00000131196	NFATC1	8.00925903842382	0.000203805098245556	0.00216545938906933
ENSG00000120699	EXOSC8	-0.908237113468574	0.000204331394928579	0.00216591278624294
ENSG00000130202	NECTIN2	1.66591907643714	0.000204180197553516	0.00216591278624294
ENSG00000137474	MYO7A	4.13476852080195	0.000204253236051298	0.00216591278624294
ENSG00000186854	TRABD2A	8.13652341844469	0.000204328652072695	0.00216591278624294
ENSG00000124795	DEK	-1.01139200162463	0.000205049721489871	0.00217224169767566
ENSG00000176014	TUBB6	-1.69339661057176	0.000205790527685851	0.00217880113059358
ENSG00000170091	NSG2	-1.18056829447358	0.000205922201956269	0.00217890745767549
ENSG00000264589		6.52335908067928	0.000206506657285658	0.00218380180555802
ENSG00000106571	GLI3	7.85850083180764	0.000207035917686432	0.0021881070380146
ENSG00000132953	XPO4	-1.34706416952386	0.000207318303657777	0.00218979958238527
ENSG00000100106	TRIOBP	1.39018953350389	0.000209992293343315	0.00221673656037251
ENSG00000124151	NCOA3	1.69042916644207	0.000210177916164089	0.00221738939350029
ENSG00000198734	F5	8.19576782828554	0.000210488379701252	0.00221935775984004
ENSG00000167210	LOXHD1	8.50674960723294	0.000211191303524561	0.0022254594184347
ENSG00000287516		4.23307754865681	0.000211408113230652	0.00222643441529329
ENSG00000214652	ZNF727	3.97699938267687	0.000212716210997575	0.00223793503393464
ENSG00000234964		-1.45826806241702	0.000212749992340666	0.00223793503393464
ENSG00000129757	CDKN1C	-1.49128857343993	0.000213447139787687	0.00224395074070225
ENSG00000005238	ATOSB	1.52768073473796	0.000213960040185013	0.00224802355417849
ENSG00000108559	NUP88	-1.05848722154527	0.000214545060755499	0.00225284889705393
ENSG00000090661	CERS4	1.7490462975897	0.000217609516417846	0.00228083020295079
ENSG00000114491	UMPS	-1.18642193658284	0.00021771908267533	0.00228083020295079
ENSG00000126226	PCID2	-1.17671452315661	0.000217684844734127	0.00228083020295079
ENSG00000186314	PRELID2	-2.01477830983378	0.000217658588148538	0.00228083020295079
ENSG00000111445	RFC5	-1.49852009552497	0.000218149224459535	0.00228400070541678
ENSG00000213965	NUDT19	-1.47028826780985	0.000218458285663899	0.00228590054286395
ENSG00000149806	FAU	0.672169450123058	0.000218735383429323	0.00228718897221865
ENSG00000232119	MCTS1	-0.800935859564205	0.000218836770033647	0.00228718897221865
ENSG00000150347	ARID5B	-2.23946040801417	0.000220069999484015	0.00229873700918754
ENSG00000112137	PHACTR1	1.72093784513433	0.000221176427960286	0.00230767054483894
ENSG00000137571	SLCO5A1	8.3500641985679	0.000221311711289121	0.00230767054483894
ENSG00000185313	SCN10A	8.3500641985679	0.000221311711289121	0.00230767054483894
ENSG00000111602	TIMELESS	-0.822106638809049	0.000223731825428971	0.00233071627962777
ENSG00000167325	RRM1	-1.04756186993364	0.000223935798761503	0.00233071627962777
ENSG00000185942	NKAIN3	6.93714752926803	0.000224042281652284	0.00233071627962777
ENSG00000237412	PRSS56	5.74523096133187	0.000223820391039093	0.00233071627962777
ENSG00000051523	CYBA	-1.547650913949	0.000224301690643171	0.00233206064200915
ENSG00000106066	CPVL	-1.91373132106906	0.000224929620089137	0.00233723272289838
ENSG00000167315	ACAA2	-0.955168018322953	0.000225735151182844	0.00234424318741419
ENSG00000067560	RHOA	-1.15626097527236	0.000227526238075896	0.00236010713890654
ENSG00000276975		8.47239216440762	0.000227511419921543	0.00236010713890654
ENSG00000165959	CLMN	1.68312375239093	0.000228125139268194	0.00236495008382548
ENSG00000116183	PAPPA2	4.75507608908564	0.000228375101858307	0.00236602276013857
ENSG00000143520	FLG2	7.76660793208762	0.000228492764041517	0.00236602276013857
ENSG00000150768	DLAT	-1.0667415497892	0.000229664256938971	0.00237677960647298
ENSG00000096063	SRPK1	-1.05300249611879	0.000230248482389485	0.00238144995007231
ENSG00000119125	GDA	8.07299308519049	0.0002314775296418	0.00239278041892856
ENSG00000006071	ABCC8	4.07612248291972	0.000231778181453235	0.00239450654126485
ENSG00000165102	HGSNAT	1.32431977175541	0.000232051399104795	0.00239594741415752
ENSG00000179583	CIITA	5.6030010765069	0.000232881384371935	0.00240313198135878
ENSG00000023041	ZDHHC6	-1.14698138479203	0.000233200816057897	0.00240504284332824
ENSG00000232977	LINC00327	7.92632265958521	0.000233520623625	0.00240695538067794
ENSG00000225921	NOL7	-1.08257794127094	0.000234474702468652	0.00241539955147983
ENSG00000166501	PRKCB	8.21709910590486	0.000235929772878036	0.00242759675550668
ENSG00000229132	EIF4A1P10	-1.41673122090366	0.000235806779772785	0.00242759675550668
ENSG00000117479	SLC19A2	-1.66929438470529	0.000236733453839667	0.00243446790590345
ENSG00000006747	SCIN	8.05359479457421	0.000237331518638582	0.00243642224922152
ENSG00000077063	CTTNBP2	8.05359479457421	0.000237331518638582	0.00243642224922152
ENSG00000156531	PHF6	-1.19452889954701	0.0002370626282838	0.00243642224922152
ENSG00000153071	DAB2	8.13488859125734	0.000237732003172984	0.00243778739878462
ENSG00000172578	KLHL6	7.88810260820697	0.000237736663262071	0.00243778739878462
ENSG00000261879	ZNF594-DT	2.76645476553267	0.000239579644623191	0.00245528017950792
ENSG00000134851	TMEM165	-1.30710237595186	0.000241341972901158	0.00247192687395731
ENSG00000187556	NANOS3	2.47933646659558	0.000242411504259698	0.00248146267846185
ENSG00000132768	DPH2	-1.59985711484061	0.000243204247995796	0.0024881558529964
ENSG00000048707	VPS13D	1.67319121715996	0.000243804487342637	0.00249287305151599
ENSG00000114473	IQCG	1.22468692311768	0.000244820132482182	0.0025018299220113
ENSG00000141337	ARSG	3.44122752340488	0.000246147411127288	0.0025139593631324
ENSG00000165899	OTOGL	8.29533632312616	0.000246497648774151	0.00251610192600577
ENSG00000100097	LGALS1	-1.32541015915653	0.000246917739109326	0.00251895465740573
ENSG00000116221	MRPL37	-1.44867614561619	0.00024828840841449	0.00253149604344746
ENSG00000061918	GUCY1B1	-1.68222057830136	0.000249557689061401	0.00254299001242658
ENSG00000170927	PKHD1	7.41285361377447	0.000250119110902504	0.00254726194014068
ENSG00000121892	PDS5A	-1.10751577807996	0.000251075793408873	0.00255555213814008
ENSG00000154262	ABCA6	7.08395517410193	0.000252182358017197	0.00256535761585466
ENSG00000058056	USP13	-1.19628692255489	0.000253587615871798	0.00257675255551762
ENSG00000185386	MAPK11	1.33125449470241	0.000253590195119882	0.00257675255551762
ENSG00000004777	ARHGAP33	1.77081034740316	0.000254321862686118	0.00258272213614462
ENSG00000042832	TG	7.02698569829719	0.000254563339779836	0.00258370972737449
ENSG00000116288	PARK7	-1.0772273963572	0.000255428465393705	0.00259102238338779
ENSG00000092439	TRPM7	-1.18052625300699	0.000255735116625433	0.00259266490052519
ENSG00000139793	MBNL2	-1.52955840749184	0.00025608909171106	0.00259478506160177
ENSG00000107954	NEURL1	1.90461295134069	0.000256849516111558	0.00260101878554124
ENSG00000175662	TOM1L2	1.5098486353834	0.000257992513436128	0.00261111744954509
ENSG00000012660	ELOVL5	-1.14005945295377	0.000258971628682469	0.00261806871118383
ENSG00000185565	LSAMP	1.25079075324613	0.000258839286270349	0.00261806871118383
ENSG00000236609	ZNF853	1.10701939922106	0.000259276415639114	0.00261967157910834
ENSG00000181163	NPM1	-0.903048118640418	0.000260647561967627	0.00263204082586701
ENSG00000144827	ABHD10	-0.918076657659179	0.000261051002396146	0.00263462966587299
ENSG00000164934	DCAF13	-1.28256386527714	0.000261277233765374	0.00263542813382483
ENSG00000118492	ADGB	8.15983704805104	0.000262735119843707	0.00264566438273197
ENSG00000139865	TTC6	8.15983704805104	0.000262735119843707	0.00264566438273197
ENSG00000233723	LINC01122	4.51608434152316	0.0002627328219811	0.00264566438273197
ENSG00000105887	MTPN	-1.06065816603679	0.000263628792662848	0.00265195368617398
ENSG00000127325	BEST3	8.00657463442501	0.000263655772863451	0.00265195368617398
ENSG00000204580	DDR1	1.48507833135234	0.000263827633728633	0.00265219317093981
ENSG00000185963	BICD2	-1.18671170241312	0.000264239855507058	0.00265484731999632
ENSG00000229425	LOC101927745	7.46915425929469	0.000264439806701759	0.00265536698276643
ENSG00000170860	LSM3	-0.989820818541517	0.00026492392480492	0.00265873792098339
ENSG00000286214		4.56987857160445	0.000265255084633792	0.00266057087689235
ENSG00000124942	AHNAK	-2.06376371629075	0.000266125601141991	0.00266780862834786
ENSG00000101292	PROKR2	7.36479987603982	0.000266532138824895	0.002670389672768
ENSG00000213593	TMX2	-0.958350211950541	0.000267250071820425	0.00267608596232034
ENSG00000188486	H2AX	-1.39918233200807	0.000267734688119499	0.00267944089551548
ENSG00000215417	MIR17HG	-1.91255794296439	0.000267944387204945	0.00268004229614148
ENSG00000105784	RUNDC3B	2.08375284287868	0.000269597712049125	0.00269507444958037
ENSG00000091009	RBM27	-1.17144910672758	0.00027054080947245	0.00270299389899022
ENSG00000226070	LINC00951	4.80713419896619	0.000271396803527243	0.00271003474826478
ENSG00000221843	C2orf16	3.1501053611487	0.00027315974091729	0.00272611899654169
ENSG00000261373	VPS9D1-AS1	-2.37252140950613	0.000273393369634575	0.00272693141627716
ENSG00000066032	CTNNA2	0.993367479402878	0.000273618435895202	0.00272765757408272
ENSG00000132906	CASP9	1.6211360686921	0.000273985261141614	0.00272979531039537
ENSG00000133641	C12orf29	-1.14260603933819	0.000274139621855502	0.0027298150005111
ENSG00000109099	PMP22	-1.50527969813958	0.000274372970479239	0.0027306207739806
ENSG00000119333	DYNC2I2	-1.09823192600837	0.000275013079742732	0.00273547157718562
ENSG00000214814	FER1L6	8.23846294249928	0.000275424671104199	0.00273804525980057
ENSG00000152689	RASGRP3	8.58600497336827	0.000276231066639854	0.00274453872866686
ENSG00000140678	ITGAX	8.37009137936957	0.000277728291797822	0.00275788504393913
ENSG00000105877	DNAH11	6.75717095000742	0.000278885294572513	0.00276783998170194
ENSG00000115364	MRPL19	-1.28941995682508	0.000279797915738571	0.00277485628574811
ENSG00000173674	EIF1AX	-1.19595715896052	0.000279993182581371	0.00277485628574811
ENSG00000175606	TMEM70	-1.46348526668518	0.00028005694789732	0.00277485628574811
ENSG00000103056	SMPD3	3.09114501983136	0.000281004954569238	0.00278271020240649
ENSG00000111530	CAND1	-1.11709946093853	0.000283451845930755	0.00280539025856549
ENSG00000125450	NUP85	-0.935942885307356	0.000283701046720909	0.00280630621256674
ENSG00000009765	IYD	8.35430849480139	0.0002841101913242	0.00280725315354755
ENSG00000065618	COL17A1	8.35430849480139	0.0002841101913242	0.00280725315354755
ENSG00000058335	RASGRF1	5.97702055896064	0.000284733336733273	0.00281185942350598
ENSG00000280255		7.33433122483492	0.000287183479983047	0.00283449303604204
ENSG00000116649	SRM	-1.31715661619982	0.000287654671512584	0.00283758027834605
ENSG00000185187	SIGIRR	1.43567863253638	0.000288653769269156	0.0028458688072029
ENSG00000144290	SLC4A10	8.20367469794351	0.000289142109202028	0.00284754906225681
ENSG00000286757		8.20367469794351	0.000289142109202028	0.00284754906225681
ENSG00000110628	SLC22A18	2.68712818406077	0.00028963615707693	0.00284881221233811
ENSG00000136636	KCTD3	-1.09317277544626	0.000289747451762869	0.00284881221233811
ENSG00000178921	PFAS	-1.0895028996467	0.000289624198117977	0.00284881221233811
ENSG00000149633	KIAA1755	5.66896709963263	0.000293953669422208	0.00288858257489273
ENSG00000272405		3.69237820799169	0.00029458993997603	0.00289324790829528
ENSG00000213300		-1.52626706482882	0.000295845755735962	0.00290398951685152
ENSG00000197702	PARVA	7.83649081430265	0.000296675410658902	0.00291053850303591
ENSG00000100284	TOM1	1.60523405492153	0.000296943599996107	0.00291157506859894
ENSG00000286891	LOC124900848	7.93700438900617	0.000302339650997221	0.0029628624222999
ENSG00000053108	FSTL4	6.62188991772168	0.000303125991753676	0.00296650570235605
ENSG00000106462	EZH2	-0.798649644777496	0.000303050702365541	0.00296650570235605
ENSG00000133393	CEP20	-1.2197715801654	0.000303208213744218	0.00296650570235605
ENSG00000165271	NOL6	-1.27583884794855	0.00030408240699989	0.00297343462827294
ENSG00000159873	CCDC117	-1.41768038282581	0.000304274445070436	0.00297368925749688
ENSG00000237401	LINC01304	8.3160939668494	0.000308248173808549	0.0030108821077461
ENSG00000167654	ATCAY	1.72981709012417	0.000308638630489119	0.00301305309350522
ENSG00000129009	ISLR	-2.2588389545529	0.000309224828698758	0.00301713158023396
ENSG00000106263	EIF3B	-1.08086726016231	0.000309506856588311	0.00301823942782962
ENSG00000110079	MS4A4A	7.91569966479423	0.000310843928964116	0.00302853205876326
ENSG00000135924	DNAJB2	1.29234733477667	0.000310900438543354	0.00302853205876326
ENSG00000115423	DNAH6	6.36652380817763	0.000311123557280469	0.00302905837234909
ENSG00000187634	SAMD11	-3.99475730618608	0.000312333867193664	0.00303919005807024
ENSG00000248905	FMN1	3.00917107878203	0.000313179844129521	0.00304576749605659
ENSG00000095209	TMEM38B	-1.53438338590983	0.000314142476436666	0.00305347168903225
ENSG00000105447	GRWD1	-1.29943409238788	0.00031550860305936	0.00306425949770261
ENSG00000228358	LINC02263	8.29970842847811	0.000315594438610099	0.00306425949770261
ENSG00000182307	C8orf33	-1.36954172615729	0.000316749197309288	0.00307380559079014
ENSG00000072832	CRMP1	1.17550795858996	0.000317651459093726	0.00308089238668381
ENSG00000142609	CFAP74	7.50881660550687	0.000319306885802123	0.00309527248498876
ENSG00000088832	FKBP1A	-1.41286461064102	0.000320193347097007	0.00309883501885239
ENSG00000139579	NABP2	-1.31167256678471	0.000320057102916316	0.00309883501885239
ENSG00000162426	SLC45A1	2.20664522895188	0.00032007662782569	0.00309883501885239
ENSG00000158816	VWA5B1	7.61743869609481	0.000320966154130308	0.00310463697899046
ENSG00000111206	FOXM1	-1.55598960773982	0.000321951798109538	0.00311249029213938
ENSG00000258583	LINC01500	7.73306310356166	0.00032297088687456	0.00312065828881924
ENSG00000148019	CEP78	-0.844524823387954	0.000324541640212492	0.0031341449826235
ENSG00000121446	RGSL1	8.14302318781226	0.000325127580694391	0.00313473384314279
ENSG00000139154	AEBP2	-1.45599345723495	0.000325034805023336	0.00313473384314279
ENSG00000260077		2.54475331425267	0.000325092290536593	0.00313473384314279
ENSG00000134202	GSTM3	-0.981460875876788	0.000325829001278546	0.00313980673959326
ENSG00000130592	LSP1	2.64634380692306	0.000326098831906807	0.00314071745955836
ENSG00000116473	RAP1A	-1.39101547464694	0.000326832228373992	0.00314439985987738
ENSG00000189184	PCDH18	-2.33634922222405	0.000326807492349941	0.00314439985987738
ENSG00000067445	TRO	0.846008048433258	0.000327971781489437	0.0031536676082838
ENSG00000232434	AJM1	2.26471430929102	0.000328147617608631	0.0031536676082838
ENSG00000111058	ACSS3	7.09563842701532	0.000330719519126054	0.00317327769985224
ENSG00000142920	AZIN2	2.82689259785134	0.000330587336077977	0.00317327769985224
ENSG00000176428	VPS37D	1.79555867628388	0.000330493863144828	0.00317327769985224
ENSG00000148513	ANKRD30A	8.49163314616151	0.000331433824276518	0.00317502969416553
ENSG00000250198		7.91010971578434	0.000331285976904232	0.00317502969416553
ENSG00000257743	MGAM2	6.57274084784283	0.000331098702515516	0.00317502969416553
ENSG00000153989	NUS1	-1.02532214365738	0.000332226576691937	0.00318092297961484
ENSG00000286071	LOC105373170	5.12379992900725	0.00033327674383845	0.00318927328478739
ENSG00000133639	BTG1	0.939669346824519	0.00033428733282773	0.00319723613469084
ENSG00000248932	COPB2-DT	2.004934456043	0.000335125822450129	0.00320183679113152
ENSG00000270816	LINC00221	-1.17784217299638	0.000334982441261764	0.00320183679113152
ENSG00000113263	ITK	8.03195053869234	0.000337190227917722	0.00320957797179493
ENSG00000132204		8.03195053869234	0.000337190227917722	0.00320957797179493
ENSG00000175215	CTDSP2	-1.25379708644955	0.000337004297497368	0.00320957797179493
ENSG00000177575	CD163	8.03195053869234	0.000337190227917722	0.00320957797179493
ENSG00000189195	BTBD8	2.15147144278183	0.000336729993267202	0.00320957797179493
ENSG00000234377	OBI1-AS1	8.03195053869234	0.000337190227917722	0.00320957797179493
ENSG00000237773	LOC101927609	8.03195053869234	0.000337190227917722	0.00320957797179493
ENSG00000147224	PRPS1	-1.60573693719041	0.000337478401393043	0.00321061501994422
ENSG00000165283	STOML2	-0.980605159604922	0.00033884165147837	0.00322153078571415
ENSG00000168906	MAT2A	-1.39685786117974	0.000338985460035234	0.00322153078571415
ENSG00000236790	LINC00299	7.69901850256728	0.000340241363701981	0.00323175174409188
ENSG00000163596	ICA1L	1.03628738116785	0.000340774913402005	0.00323429274119312
ENSG00000168779	SHOX2	-1.09955518779437	0.000340869972947003	0.00323429274119312
ENSG00000148110	MFSD14B	-1.04725487276642	0.000341821837569809	0.00324087356067126
ENSG00000197694	SPTAN1	1.10575195997815	0.000341925367291988	0.00324087356067126
ENSG00000146352	CLVS2	8.02904771562373	0.000342398058367913	0.0032433890485435
ENSG00000166736	HTR3A	4.35056554508214	0.000342552868139126	0.0032433890485435
ENSG00000168356	SCN11A	4.57930028751465	0.000343238218877443	0.00324816135920259
ENSG00000092096	SLC22A17	1.57081774140369	0.000343428066002113	0.00324824201391861
ENSG00000091831	ESR1	8.26001572626374	0.000343619178198778	0.00324833454261367
ENSG00000118515	SGK1	-4.734411651792	0.000344024467231762	0.00324873711438576
ENSG00000152804	HHEX	2.4897543354763	0.000343846252783755	0.00324873711438576
ENSG00000101182	PSMA7	-0.885558658649758	0.000345372552138604	0.00325835521622573
ENSG00000170873	MTSS1	1.49884506874877	0.00034540675201589	0.00325835521622573
ENSG00000105849	POLR1F	-1.26666212522519	0.000345783814337329	0.00325935544511105
ENSG00000185666	SYN3	6.19393073759896	0.000345876671941281	0.00325935544511105
ENSG00000063241	ISOC2	-1.62000068943181	0.0003464102153067	0.00326266698054901
ENSG00000225663	MCRIP1	1.20374572934343	0.000346790164042696	0.00326452916377344
ENSG00000011021	CLCN6	1.3029045673186	0.000347403916687899	0.0032685891615268
ENSG00000171132	PRKCE	1.98582538031102	0.000348974690308444	0.00328164441059605
ENSG00000171262	FAM98B	-1.21009753106335	0.00034934904833582	0.00328344116048682
ENSG00000041357	PSMA4	-1.03007500796212	0.000350015232097788	0.00328797738217083
ENSG00000101670	LIPG	8.24297969610523	0.000352105117511007	0.00330587582552001
ENSG00000091592	NLRP1	6.94502268593864	0.000352533799378326	0.00330816683188231
ENSG00000254166	PCAT2	7.55646778304817	0.000353339696225824	0.00331399336030859
ENSG00000183117	CSMD1	7.64469993274495	0.000353691379555356	0.00331555592535565
ENSG00000156966	B3GNT7	4.15972276272475	0.000355099054406257	0.00332701070116825
ENSG00000157601	MX1	6.28169128697294	0.00035623325193288	0.00333589256410121
ENSG00000131171	SH3BGRL	-1.11108449480856	0.000356964597073133	0.00334099466665
ENSG00000133706	LARS1	-0.967716532516619	0.000357192758179429	0.00334138437077091
ENSG00000145332	KLHL8	-1.19710543919127	0.000358172968275385	0.00334483029451307
ENSG00000165476	REEP3	-1.19887412017493	0.000357914594119031	0.00334483029451307
ENSG00000178695	KCTD12	-1.53830199675155	0.000358307990128982	0.00334483029451307
ENSG00000280120		-2.27018987113229	0.000358090113270939	0.00334483029451307
ENSG00000166016	ABTB2	3.07853784249811	0.000358756015124418	0.00334726836194731
ENSG00000087116	ADAMTS2	5.89632235918284	0.000359145097281291	0.0033474775917034
ENSG00000182463	TSHZ2	1.56244300854854	0.000359152167648428	0.0033474775917034
ENSG00000205056		7.84156659699661	0.00035953634099632	0.00334931565918257
ENSG00000106348	IMPDH1	-1.47493903894528	0.000361200135213139	0.00336306612380882
ENSG00000137364	TPMT	-1.34074670326351	0.000361433815358062	0.00336349369783082
ENSG00000112977	DAP	-1.31538207357733	0.000362249525030449	0.00336933436728737
ENSG00000177570	SAMD12	8.44204061521903	0.000364708871488923	0.00338693350121958
ENSG00000187955	COL14A1	8.44204061521903	0.000364708871488923	0.00338693350121958
ENSG00000251209	LINC00923	8.44204061521903	0.000364708871488923	0.00338693350121958
ENSG00000089737	DDX24	-0.892203262152841	0.000366791651651873	0.00340283350875379
ENSG00000169607	CKAP2L	-1.3886407399599	0.000366800910204509	0.00340283350875379
ENSG00000095002	MSH2	-1.01675995237326	0.000367156235151288	0.00340410046619531
ENSG00000131386	GALNT15	7.7096737649985	0.000367317528254747	0.00340410046619531
ENSG00000110172	CHORDC1	-1.51594253013275	0.000368362502682248	0.00341201958275584
ENSG00000038427	VCAN	-1.08324630598424	0.000370919429305227	0.00343392798789345
ENSG00000117155	SSX2IP	-0.987505366954032	0.000371520706493575	0.0034355715661765
ENSG00000184956	MUC6	5.43142009077127	0.00037167230631071	0.0034355715661765
ENSG00000227398		2.49650615985404	0.000371415094225279	0.0034355715661765
ENSG00000153207	AHCTF1	-1.03357896909411	0.00037241597490471	0.00344067033235842
ENSG00000137103	TMEM8B	1.41412414069867	0.000373700545796433	0.00345075854505015
ENSG00000226415		-1.87511907060314	0.000374249227622587	0.00345404464895983
ENSG00000125977	EIF2S2	-0.740044049433086	0.000374617370836083	0.00345566198823769
ENSG00000197312	DDI2	-1.16975136832144	0.000375214669991493	0.00345939042626228
ENSG00000123384	LRP1	1.17907228471306	0.000375541407454475	0.00346062179688244
ENSG00000197653	DNAH10	3.7395700418666	0.000375966252285181	0.003460976075764
ENSG00000287726		3.61039534944018	0.00037580428560958	0.003460976075764
ENSG00000088970	KIZ	-1.2742414559526	0.000376311988128841	0.00346237953535699
ENSG00000142197	DOP1B	1.55686320045421	0.000378029957480257	0.00347527576156235
ENSG00000184164	CRELD2	-1.31778521016651	0.000378101622155019	0.00347527576156235
ENSG00000004961	HCCS	-1.62146009312918	0.00037860533004016	0.00347812096530227
ENSG00000196504	PRPF40A	-0.85930417999307	0.00037916533809291	0.00348148019815295
ENSG00000103121	CMC2	-0.872067642228254	0.000379738355522504	0.00348317096816699
ENSG00000143603	KCNN3	4.59753768851069	0.000379686601498881	0.00348317096816699
ENSG00000104112	SCG3	0.997748155852762	0.000380199908154368	0.00348383690776335
ENSG00000187609	EXD3	2.00710582788014	0.000380051139492247	0.00348383690776335
ENSG00000007384	RHBDF1	2.2932204213812	0.000380418471715665	0.00348405751652067
ENSG00000142459	EVI5L	2.03842630570177	0.000380708944667138	0.00348493614449009
ENSG00000067177	PHKA1	-1.76007741209165	0.000381949485498119	0.00349272234977708
ENSG00000142687	KIAA0319L	0.772611899528211	0.000381881393578695	0.00349272234977708
ENSG00000285219	LOC100506207	3.76740039733447	0.000382732035278642	0.00349809269386816
ENSG00000119121	TRPM6	7.96354298459489	0.000384753260062288	0.0035147730243528
ENSG00000180776	ZDHHC20	-1.30848232528579	0.000386077743935846	0.0035250747731227
ENSG00000154839	SKA1	-1.59360461007985	0.000387159787477044	0.00353315355724084
ENSG00000062650	WAPL	-1.18363306478752	0.000388306146302612	0.00354181074585794
ENSG00000140691	ARMC5	1.36404198633212	0.000390970493955315	0.00356248495865489
ENSG00000176142	TMEM39A	-1.82532058499789	0.000390796390010905	0.00356248495865489
ENSG00000167088	SNRPD1	-0.701933020471695	0.000392237826842613	0.0035722157753221
ENSG00000100994	PYGB	1.2262112257921	0.000392835011377689	0.00357583658222557
ENSG00000155660	PDIA4	-1.50873967352706	0.000394345326963375	0.00358776139523712
ENSG00000090238	YPEL3	1.29530193441258	0.000394606295204785	0.00358831328543072
ENSG00000004779	NDUFAB1	-0.788428999027272	0.00039562827816287	0.00359296968112684
ENSG00000151726	ACSL1	-1.35454695135296	0.000395657514083656	0.00359296968112684
ENSG00000258476	LINC02207	8.05317867405923	0.000395720061452677	0.00359296968112684
ENSG00000117461	PIK3R3	-1.31715311622094	0.000397406476119166	0.00360645370476126
ENSG00000151338	MIPOL1	7.38210036979037	0.000397897559040685	0.00360908196083789
ENSG00000182901	RGS7	2.68346985780393	0.000398760136386861	0.00361507544698088
ENSG00000150961	SEC24D	-1.50810271030935	0.000399804630882358	0.00362087975613072
ENSG00000203930	LINC00632	1.34051515708965	0.000399729580494118	0.00362087975613072
ENSG00000139324	TMTC3	-1.2398033423653	0.000401724561651534	0.00363642940749145
ENSG00000136937	NCBP1	-1.18109007554379	0.000402465786153539	0.00364129903694672
ENSG00000069275	NUCKS1	-0.858370404631064	0.000405100912313534	0.003656665399537
ENSG00000088538	DOCK3	4.54344031146777	0.000406104758706625	0.003656665399537
ENSG00000090924	PLEKHG2	0.932687382659101	0.000405028034123655	0.003656665399537
ENSG00000135917	SLC19A3	7.78710957753506	0.000406205434022476	0.003656665399537
ENSG00000147256	ARHGAP36	1.31109079545636	0.000405821046170223	0.003656665399537
ENSG00000162951	LRRTM1	2.67724501495071	0.000405207299752984	0.003656665399537
ENSG00000163714	U2SURP	-1.00218673957412	0.000405548426749911	0.003656665399537
ENSG00000166573	GALR1	7.78710957753506	0.000406205434022476	0.003656665399537
ENSG00000172059	KLF11	1.88527240931432	0.000404764626601356	0.003656665399537
ENSG00000228784	LINC00954	7.78710957753506	0.000406205434022476	0.003656665399537
ENSG00000066382	MPPED2	2.72951825395954	0.000406687101957968	0.00365916260395532
ENSG00000181215	C4orf50	5.14997677167225	0.000406901565094121	0.00365925433589161
ENSG00000175354	PTPN2	-1.17252594058127	0.000408078107978951	0.00366799359073504
ENSG00000265485	LINC01915	7.67563643271338	0.000408943093277431	0.00367392506167097
ENSG00000125652	ALKBH7	0.995539233443267	0.000411654795984198	0.00369258806996474
ENSG00000137310	TCF19	-1.35321271965405	0.000412463365412496	0.00369258806996474
ENSG00000152990	ADGRA3	-1.03331853130273	0.000412270193321404	0.00369258806996474
ENSG00000183098	GPC6	-1.52367298382943	0.00041240320061091	0.00369258806996474
ENSG00000198879	SFMBT2	-1.84877864180792	0.000412385726284408	0.00369258806996474
[truncated: 2,582 more rows]
