# Supplementary material for: ASCL1 Is Involved in the Pathogenesis of Schizophrenia by Regulation of Genes Related to Cell Proliferation, Neuronal Signature Formation, and Neuroplasticity
Source: Int J Mol Sci. 2023 Oct 30;24(21):15746. doi: 10.3390/ijms242115746 (PMC10648210; doi:10.3390/ijms242115746)
Supplement: Supplementary file 1 [file ijms-24-15746-s001.zip › Table S5 ASCL1-del (normal conditions) vs ASCL1-del (RA differentiated)_DEG_list.xlsx]

## Sheet: Лист1
ENSEMBL_ID	GENE_SYMBOL	log2FoldChange (ASCL1-del(normal conditions) vs ASCL1-del(RA-differentiated))	p-value	p-value. adjasted
ENSG00000015592	STMN4	6.07987461292333	2.1851251021117E-53	3.82790215387927E-49
ENSG00000028277	POU2F2	5.42255014293991	8.03484406344313E-42	7.03771991516983E-38
ENSG00000100234	TIMP3	4.6341583357566	5.22706793786517E-41	3.0522592045174E-37
ENSG00000160097	FNDC5	8.12688858703733	1.72770583474069E-35	7.56648770324684E-32
ENSG00000071575	TRIB2	3.96688618403658	5.47536596938183E-35	1.91834922103262E-31
ENSG00000162545	CAMK2N1	4.94177901389679	7.53905154687702E-35	2.20115174996986E-31
ENSG00000029534	ANK1	6.61614300344884	1.38304133134236E-34	3.46115972035077E-31
ENSG00000221866	PLXNA4	4.61917173271272	1.63724853468392E-34	3.58516497882412E-31
ENSG00000161082	CELF5	6.48201221670626	3.28018571475944E-34	6.38469926123955E-31
ENSG00000254656	RTL1	-4.89335518190858	1.59305351917255E-33	2.79071115488647E-30
ENSG00000116991	SIPA1L2	3.6045330736583	1.24712989342538E-32	1.98611104300235E-29
ENSG00000125968	ID1	-6.93216482111139	1.20354467746259E-30	1.7569746383158E-27
ENSG00000139292	LGR5	-4.47821256663728	1.54811422503138E-29	2.0861434610846E-26
ENSG00000157445	CACNA2D3	5.45087842233933	1.47572633919414E-28	1.84655528642879E-25
ENSG00000121361	KCNJ8	-4.65855679616783	3.11947136955688E-28	3.6431266301265E-25
ENSG00000124194	GDAP1L1	5.27816766342729	4.24997536008248E-28	4.6531917723703E-25
ENSG00000172020	GAP43	3.34918954959593	8.6609731683133E-27	8.9248781154419E-24
ENSG00000186868	MAPT	3.77196532372741	1.73067487415247E-26	1.68433124696683E-23
ENSG00000125170	DOK4	-3.59309180980974	3.14085052654127E-26	2.89586418547105E-23
ENSG00000177374	HIC1	5.2346635960297	1.74244813486186E-25	1.5262103213255E-22
ENSG00000003137	CYP26B1	14.1150484947417	3.4867400045095E-25	2.90860530471416E-22
ENSG00000157064	NMNAT2	4.24152263738077	3.75986058780484E-25	2.99104240149957E-22
ENSG00000234224	TMEM229A	-3.77468830687111	3.92704505277372E-25	2.99104240149957E-22
ENSG00000196990	FAM163B	-4.75090656380233	6.3219910161869E-25	4.61452660923176E-22
ENSG00000036565	SLC18A1	-3.77680953047011	2.90718731911937E-24	2.03712429825333E-21
ENSG00000130518	IQCN	4.84667975807992	3.39002232012537E-24	2.28409273092139E-21
ENSG00000173114	LRRN3	-3.84235630301109	5.04284446692309E-24	3.27187219894662E-21
ENSG00000129951	PLPPR3	4.24919767962112	5.86303774184188E-24	3.66816768434236E-21
ENSG00000076356	PLXNA2	3.51554458638087	6.25077553045441E-24	3.77589950836208E-21
ENSG00000225783	MIAT	3.64610058210934	7.44868515750596E-24	4.34953555297298E-21
ENSG00000177706	FAM20C	6.50687804517998	1.68993506108054E-23	9.54976851613189E-21
ENSG00000107984	DKK1	-4.31967273701593	6.88711988164302E-23	3.77026769020695E-20
ENSG00000205683	DPF3	7.01702145444914	8.50189103756114E-23	4.51321597563624E-20
ENSG00000152402	GUCY1A2	4.48239351414373	9.88894355545852E-23	5.09513274130948E-20
ENSG00000145632	PLK2	4.22747873024042	1.20129771320269E-22	6.01266666853852E-20
ENSG00000113196	HAND1	-4.32203450108894	2.11170176600354E-22	9.99805176671624E-20
ENSG00000171951	SCG2	2.95722908488196	2.07251388211732E-22	9.99805176671624E-20
ENSG00000254087	LYN	-3.53699423253063	4.70417075207466E-22	2.16862271670642E-19
ENSG00000213626	LBH	6.56912127345548	5.40409642487867E-22	2.4274092607955E-19
ENSG00000163053	SLC16A14	3.67903786006588	8.3869928908848E-22	3.673083536563E-19
ENSG00000184545	DUSP8	4.06952995798391	1.0709980304827E-21	4.57603499951121E-19
ENSG00000117152	RGS4	-3.40565383209928	1.36886950690505E-21	5.70948952903875E-19
ENSG00000105825	TFPI2	-4.19797879659483	1.63934172661323E-21	6.6786019457699E-19
ENSG00000179348	GATA2	-3.14497121453212	1.96506911002327E-21	7.82365469758811E-19
ENSG00000130294	KIF1A	3.77879613396837	8.1570835721809E-21	3.17546200038811E-18
ENSG00000163618	CADPS	5.58827098311426	1.84898120655353E-20	7.04140277747928E-18
ENSG00000174521	TTC9B	3.91608567256566	2.39103337346448E-20	8.91194098645762E-18
ENSG00000157168	NRG1	3.9917204221344	5.37032173410677E-20	1.95994366954338E-17
ENSG00000146648	EGFR	-3.70276108270344	6.97028942660065E-20	2.49194959541204E-17
ENSG00000167767	KRT80	-4.879292697956	1.88978927119395E-19	6.62106569055513E-17
ENSG00000198795	ZNF521	4.52431056976631	2.66025353079626E-19	9.13771006911548E-17
ENSG00000146966	DENND2A	3.42877941855435	3.84850746445973E-19	1.29650295696934E-16
ENSG00000158669	GPAT4	3.06660092487936	4.39366897359811E-19	1.42533876073133E-16
ENSG00000163638	ADAMTS9	-2.99362246409054	4.36595029881444E-19	1.42533876073133E-16
ENSG00000112182	BACH2	3.39497187017781	4.64665029950746E-19	1.48000036266858E-16
ENSG00000262655	SPON1	5.45549859003735	5.2323628672419E-19	1.63679522693471E-16
ENSG00000110436	SLC1A2	6.085822385918	6.32236254352838E-19	1.94307275504439E-16
ENSG00000166206	GABRB3	5.63155615046695	6.54843107369956E-19	1.97785199222532E-16
ENSG00000145808	ADAMTS19	-3.67349334006453	7.22494354566204E-19	2.1451959497103E-16
ENSG00000183873	SCN5A	3.85717160220767	1.18478925512768E-18	3.45918969522111E-16
ENSG00000173404	INSM1	6.29874903402125	1.5376742934969E-18	4.41589807761947E-16
ENSG00000277363	SRCIN1	3.42788782518349	1.76011214218154E-18	4.97316846882841E-16
ENSG00000120738	EGR1	3.94290467566101	2.08467439665931E-18	5.7967184255044E-16
ENSG00000198208	RPS6KL1	3.88324465852543	2.90590412306031E-18	7.95400444183915E-16
ENSG00000162433	AK4	-4.20847096559745	4.40771042416909E-18	1.18791186477837E-15
ENSG00000139438	FAM222A	-3.67712095856529	6.51003726485813E-18	1.72792170917856E-15
ENSG00000049449	RCN1	-3.30035420279993	7.26646059026218E-18	1.89990830776437E-15
ENSG00000179915	NRXN1	3.40414347987373	8.63013047746837E-18	2.22327390741604E-15
ENSG00000089199	CHGB	-2.53861130410331	8.9011488766566E-18	2.25985979740972E-15
ENSG00000198910	L1CAM	2.90928403439064	9.44420591830426E-18	2.36347998966934E-15
ENSG00000158258	CLSTN2	4.31765779898414	1.23551766893891E-17	3.04842232739041E-15
ENSG00000138821	SLC39A8	-4.22391272987387	1.3401755103715E-17	3.26072147092887E-15
ENSG00000143320	CRABP2	3.6019299948004	1.5566369485823E-17	3.71155014163544E-15
ENSG00000167654	ATCAY	3.31426160888428	1.56784285010288E-17	3.71155014163544E-15
ENSG00000165312	OTUD1	3.37265087289172	3.95029651410049E-17	9.22683924453499E-15
ENSG00000136205	TNS3	2.64216096405837	4.8231441770571E-17	1.11173473281166E-14
ENSG00000122254	HS3ST2	4.08736761351243	6.38261275607037E-17	1.45208584754339E-14
ENSG00000026025	VIM	-2.7053380221075	6.69620498562114E-17	1.49369871028448E-14
ENSG00000130226	DPP6	3.14909431542835	6.73605423635542E-17	1.49369871028448E-14
ENSG00000159784	FAM131B	6.05675591600521	7.65165149613143E-17	1.67552038636538E-14
ENSG00000152377	SPOCK1	2.77666322433376	1.38765029611762E-16	3.00109356634425E-14
ENSG00000177606	JUN	3.31330854838225	1.68973508568409E-16	3.60985112573339E-14
ENSG00000136960	ENPP2	5.64999532613734	1.7808818865006E-16	3.75873360092982E-14
ENSG00000166250	CLMP	-3.06327340962735	2.61351502897744E-16	5.45042336638415E-14
ENSG00000232533		3.6460759110158	2.78539938531896E-16	5.74054428611971E-14
ENSG00000122691	TWIST1	-2.93394394280104	2.86680921628974E-16	5.83962370360044E-14
ENSG00000136997	MYC	-4.4745402983746	3.80154659430151E-16	7.65465439528434E-14
ENSG00000143507	DUSP10	3.28816254967813	5.34552141460928E-16	1.06412322887642E-13
ENSG00000011347	SYT7	3.62183659948749	5.48433547662832E-16	1.06749543199528E-13
ENSG00000134333	LDHA	-3.07399379641837	5.45399384069005E-16	1.06749543199528E-13
ENSG00000111341	MGP	-5.6427195229453	9.33310107660347E-16	1.79667323802131E-13
ENSG00000101911	PRPS2	-3.29874678555191	1.0157282115141E-15	1.9340790010113E-13
ENSG00000148053	NTRK2	4.47365654967581	1.15897033075754E-15	2.18310131765705E-13
ENSG00000196411	EPHB4	-4.22246184334265	1.86515967619765E-15	3.47594331996068E-13
ENSG00000128564	VGF	3.29253975019858	2.61881046881479E-15	4.82908650449446E-13
ENSG00000101144	BMP7	5.04719665397125	3.00027433771594E-15	5.4748756091779E-13
ENSG00000163531	NFASC	4.00716288232554	3.05743129295817E-15	5.52165787526199E-13
ENSG00000138083	SIX3	-5.34727257472081	3.11596499186872E-15	5.56994640077105E-13
ENSG00000133958	UNC79	3.6608628185925	3.32546995629898E-15	5.88440229236823E-13
ENSG00000196338	NLGN3	3.48106049116566	3.48906818678494E-15	6.11214964960986E-13
ENSG00000154080	CHST9	4.34394183964677	3.94950204861829E-15	6.85023533541537E-13
ENSG00000159399	HK2	-2.6532320779433	4.36826935063835E-15	7.50228847887085E-13
ENSG00000010278	CD9	-3.90753222276121	4.4734064961428E-15	7.6082655339252E-13
ENSG00000146592	CREB5	2.99025543806808	4.67340862637591E-15	7.87199733815895E-13
ENSG00000170500	LONRF2	3.07031619336547	5.34894799103443E-15	8.92408294351821E-13
ENSG00000165023	DIRAS2	5.2092595095392	6.61393739500275E-15	1.09304674797791E-12
ENSG00000147257	GPC3	-4.06650051887667	8.28102107412351E-15	1.35576567454669E-12
ENSG00000172985	SH3RF3	5.11421677058701	8.52632273588874E-15	1.38300112673425E-12
ENSG00000079102	RUNX1T1	3.47746881910518	9.72959717591535E-15	1.5636980121806E-12
ENSG00000266524	GDF10	3.52456235281131	1.01861089425218E-14	1.62218414959178E-12
ENSG00000166111	SVOP	5.08606366999545	1.19585113598395E-14	1.88729010812314E-12
ENSG00000088899	LZTS3	2.5211281454505	1.42356057102402E-14	2.22660125742847E-12
ENSG00000134057	CCNB1	-2.557407543315	1.51358470116484E-14	2.34645812345183E-12
ENSG00000114023	FAM162A	-2.8281845609696	1.61217936448631E-14	2.47738229009396E-12
ENSG00000066583	ISOC1	-2.69276147645846	1.67807463769946E-14	2.55621839158428E-12
ENSG00000166803	PCLAF	-2.95986488461669	1.74549170907126E-14	2.63599342754399E-12
ENSG00000271614	ATP2B1-AS1	4.23493038877833	4.34351714062875E-14	6.50339600594311E-12
ENSG00000129757	CDKN1C	-2.53721265947019	4.56900850695943E-14	6.78304161228096E-12
ENSG00000145147	SLIT2	3.69649700163166	4.62702337611114E-14	6.81144500022815E-12
ENSG00000178171	AMER3	4.34206534355269	4.86647586864836E-14	7.10424368891517E-12
ENSG00000159674	SPON2	3.59746341079987	4.93713819394441E-14	7.14783362657175E-12
ENSG00000132718	SYT11	2.21990300380955	5.11456146844052E-14	7.34400719706074E-12
ENSG00000144824	PHLDB2	-3.73186560318904	5.87975595204633E-14	8.37411095674371E-12
ENSG00000077279	DCX	2.38938171646424	5.93666539131132E-14	8.38697615524126E-12
ENSG00000107731	UNC5B	-2.5526497397831	6.12122003907997E-14	8.57852261156824E-12
ENSG00000129946	SHC2	2.91688266998344	6.58475068922428E-14	9.15489385506594E-12
ENSG00000110076	NRXN2	3.59378849984021	8.94079966900138E-14	1.23326715434304E-11
ENSG00000145675	PIK3R1	3.00168896860081	1.20247884708792E-13	1.64570503463173E-11
ENSG00000135824	RGS8	5.31465299821267	1.3157707543212E-13	1.78679628482161E-11
ENSG00000068615	REEP1	3.18536560046413	1.34082587160453E-13	1.80681443221294E-11
ENSG00000187714	SLC18A3	3.28885387034928	1.62459473230552E-13	2.17249240614719E-11
ENSG00000161681	SHANK1	4.95666393372325	1.74653472707927E-13	2.31786328401323E-11
ENSG00000131055	COX4I2	-6.27124027830271	2.22278180700506E-13	2.92772118008381E-11
ENSG00000125869	LAMP5	-3.81529049146802	2.47632802937979E-13	3.23733689691606E-11
ENSG00000172572	PDE3A	-2.64453332188501	2.83714377622982E-13	3.68156182755511E-11
ENSG00000171848	RRM2	-2.73964179416669	2.91734315164217E-13	3.75779539194615E-11
ENSG00000198732	SMOC1	10.9505378701786	2.9579032353864E-13	3.78222984507291E-11
ENSG00000082929	LINC01587	3.18861581104264	3.13585097519768E-13	3.98071285387775E-11
ENSG00000164330	EBF1	3.30523930199044	3.71031232313183E-13	4.67606124292254E-11
ENSG00000288658	LOC122319436	3.36125287233245	4.32167702403705E-13	5.40765272193436E-11
ENSG00000104332	SFRP1	2.70895310715624	5.48624485369177E-13	6.81617286148741E-11
ENSG00000136842	TMOD1	2.50022058155208	6.27104159289003E-13	7.71681053605274E-11
ENSG00000184985	SORCS2	7.88594975727298	6.29925737330484E-13	7.71681053605274E-11
ENSG00000102996	MMP15	2.71731117648692	6.42802400171098E-13	7.81986975430368E-11
ENSG00000170365	SMAD1	2.64628459851876	6.77278605570428E-13	8.18245973267777E-11
ENSG00000172403	SYNPO2	-2.33049752159037	7.70228220651783E-13	9.24168354066982E-11
ENSG00000132872	SYT4	2.27639258156983	8.86759029852137E-13	1.05675133911223E-10
ENSG00000187957	DNER	4.43234537475678	1.15018261026777E-12	1.36141209234262E-10
ENSG00000127863	TNFRSF19	3.82615924909278	1.32583465178613E-12	1.55879002885835E-10
ENSG00000006016	CRLF1	4.41600091607027	1.58615061982907E-12	1.85241243721104E-10
ENSG00000167011	NAT16	4.5643955565677	1.6029257000857E-12	1.85960612013916E-10
ENSG00000251216		-4.31336337362601	1.75303537563409E-12	2.02037327041828E-10
ENSG00000070961	ATP2B1	2.3923559215676	1.78535218638069E-12	2.0441699085632E-10
ENSG00000135919	SERPINE2	2.67358983257701	1.85669599996731E-12	2.11205198230047E-10
ENSG00000157456	CCNB2	-2.35850377090684	1.87072520715559E-12	2.11428155993237E-10
ENSG00000011201	ANOS1	5.14792405957123	2.00621835544434E-12	2.2528803301714E-10
ENSG00000149970	CNKSR2	3.45900332867308	2.13693274546511E-12	2.38438139076802E-10
ENSG00000127920	GNG11	-2.33571786610448	2.16605561328193E-12	2.40157988819448E-10
ENSG00000008710	PKD1	3.14021679861066	2.30455588337008E-12	2.53906980911176E-10
ENSG00000122756	CNTFR	3.26673395233207	2.42136324750043E-12	2.65109008560704E-10
ENSG00000148357	HMCN2	5.89484919348066	2.45623792770065E-12	2.67256993897267E-10
ENSG00000123454	DBH	-2.36702397623703	2.57287918087045E-12	2.78220354879559E-10
ENSG00000120885	CLU	2.67780179021797	2.70237010745096E-12	2.90430181241263E-10
ENSG00000224940	PRRT4	-2.94420159054423	3.28393815224545E-12	3.50780661896559E-10
ENSG00000091409	ITGA6	2.98323154874645	3.44126469667736E-12	3.65358030038752E-10
ENSG00000169679	BUB1	-2.32770161981606	3.52433033706468E-12	3.71923005088549E-10
ENSG00000166736	HTR3A	5.31252206638281	3.56400649367937E-12	3.73857878780091E-10
ENSG00000121440	PDZRN3	2.22006677789214	4.67817305948237E-12	4.87810926523882E-10
ENSG00000151150	ANK3	3.5405469241328	4.7471828726199E-12	4.92077808062458E-10
ENSG00000153551	CMTM7	-3.30005341100363	5.56138264519537E-12	5.73084124579603E-10
ENSG00000134533	RERG	-5.10450810316111	6.25378868090462E-12	6.40665907088228E-10
ENSG00000106665	CLIP2	2.71964457312743	6.81941483800464E-12	6.94549471698636E-10
ENSG00000100276	RASL10A	6.65904901893	7.26070601791854E-12	7.35219930762411E-10
ENSG00000118432	CNR1	7.12607295491427	8.47289871638398E-12	8.53035860423072E-10
ENSG00000143434	SEMA6C	2.86271591894778	9.58386140328484E-12	9.59371908929965E-10
ENSG00000173334	TRIB1	2.40528295262167	1.01546803167337E-11	1.01073687379853E-09
ENSG00000117707	PROX1	-2.51897925520164	1.02129089196148E-11	1.01078948278989E-09
ENSG00000175197	DDIT3	2.75022389169949	1.06192497756457E-11	1.04510122230203E-09
ENSG00000146005	PSD2	5.38448944516887	1.11586758073234E-11	1.09205409381392E-09
ENSG00000100314	CABP7	-6.49527318935099	1.17843172598231E-11	1.14687594309767E-09
ENSG00000099953	MMP11	3.1879963780844	1.37397843517532E-11	1.32979857609951E-09
ENSG00000245532	NEAT1	2.59939768766463	1.42461977667964E-11	1.37123567296011E-09
ENSG00000188766	SPRED3	3.18685365412106	1.46824223568609E-11	1.40550095545076E-09
ENSG00000008283	CYB561	-2.05476856470469	1.55369019498696E-11	1.46330886213879E-09
ENSG00000183688	RFLNB	-2.41913487341452	1.54016577811707E-11	1.46330886213879E-09
ENSG00000261678	SCRT1	3.14971340041732	1.54653663457114E-11	1.46330886213879E-09
ENSG00000124942	AHNAK	-2.60474206915087	1.57275306935037E-11	1.47334161865667E-09
ENSG00000134602	STK26	-3.3969117558429	1.62734851645877E-11	1.51637719741089E-09
ENSG00000188620	HMX3	9.32108148780414	1.78948808890203E-11	1.65863769002041E-09
ENSG00000095015	MAP3K1	-2.82101046444628	1.84919021783448E-11	1.69602692335207E-09
ENSG00000169439	SDC2	-2.77824448192857	1.84058517536181E-11	1.69602692335207E-09
ENSG00000018189	RUFY3	2.12426965212737	2.20555808024499E-11	2.01234200259019E-09
ENSG00000196353	CPNE4	5.35787014435516	2.3592092865877E-11	2.14137970375354E-09
ENSG00000148408	CACNA1B	2.86479266446972	2.48357718484418E-11	2.24264459402579E-09
ENSG00000089250	NOS1	10.1479257503371	3.04163402268089E-11	2.73247922099096E-09
ENSG00000108001	EBF3	3.37152955408008	3.63246870028578E-11	3.24657165364132E-09
ENSG00000126453	BCL2L12	-3.25932291106458	3.65095682022686E-11	3.24657165364132E-09
ENSG00000153982	GDPD1	3.15131423049156	4.12875949652332E-11	3.65290953838866E-09
ENSG00000175063	UBE2C	-2.24084141343475	5.01690168734444E-11	4.41638611853769E-09
ENSG00000048052	HDAC9	-2.6598153628522	5.18225177055783E-11	4.5391343258316E-09
ENSG00000173482	PTPRM	3.47864625789434	5.24987184904254E-11	4.57548532594663E-09
ENSG00000160963	COL26A1	5.76405816199035	5.75255754593307E-11	4.98877738067601E-09
ENSG00000137094	DNAJB5	2.20224844096035	6.65785395999002E-11	5.71726890544633E-09
ENSG00000166833	NAV2	-2.56387251669102	6.63671552587671E-11	5.71726890544633E-09
ENSG00000187260	WDR86	2.87684848671583	7.24682262640927E-11	6.19267506192379E-09
ENSG00000166448	TMEM130	3.13442535172696	7.30301172314363E-11	6.21039608572961E-09
ENSG00000095370	SH2D3C	2.72107282614921	7.74229362228665E-11	6.55214974276413E-09
ENSG00000099250	NRP1	3.02513318732173	8.14574386863329E-11	6.82894300412438E-09
ENSG00000117724	CENPF	-2.02161049141236	8.14732896370588E-11	6.82894300412438E-09
ENSG00000164118	CEP44	-2.31425344234089	8.5051371693885E-11	7.09490442539751E-09
ENSG00000205336	ADGRG1	3.72581711363409	9.79755652080393E-11	8.13429360812527E-09
ENSG00000087586	AURKA	-2.44750047900573	1.02865647710109E-10	8.50000196502686E-09
ENSG00000166347	CYB5A	-2.47934793227199	1.0367528797815E-10	8.52668401315134E-09
ENSG00000196562	SULF2	3.56949858582911	1.04911132652392E-10	8.58800570936734E-09
ENSG00000196660	SLC30A10	3.47755981837638	1.05534834124068E-10	8.59888011249032E-09
ENSG00000109099	PMP22	-2.44102181357924	1.08661798379218E-10	8.8126730741071E-09
ENSG00000128050	PAICS	-2.15137464086748	1.14254237167454E-10	9.22352869446754E-09
ENSG00000172201	ID4	3.54818278321807	1.15480907651697E-10	9.27784696361953E-09
ENSG00000198929	NOS1AP	3.96803641088713	1.15986327493588E-10	9.27784696361953E-09
ENSG00000163888	CAMK2N2	2.49752781441239	1.20113704091877E-10	9.56432667400679E-09
ENSG00000115461	IGFBP5	2.43228537205938	1.244545399129E-10	9.86513407327683E-09
ENSG00000117394	SLC2A1	-2.21334604004545	1.26126676036285E-10	9.95264464325962E-09
ENSG00000223547	ZNF844	2.67027707548928	1.4259626718757E-10	1.12018000385285E-08
ENSG00000158445	KCNB1	4.62535393055952	1.47610091357563E-10	1.1543899912508E-08
ENSG00000213949	ITGA1	-2.56146484606317	1.50150480139536E-10	1.16903827159307E-08
ENSG00000095596	CYP26A1	8.92457981316578	1.55324580303025E-10	1.20397168041964E-08
ENSG00000242125	SNHG3	-2.18471632834744	1.6605986215871E-10	1.28151394946973E-08
ENSG00000205542	TMSB4X	1.92999483122107	1.68177620308863E-10	1.29216471603976E-08
ENSG00000139767	SRRM4	2.61394553256086	2.1087487472321E-10	1.61314674908349E-08
ENSG00000129990	SYT5	2.82826345041646	2.12261054540567E-10	1.61669093627898E-08
ENSG00000150995	ITPR1	-2.3544453231008	2.17676423189501E-10	1.65075999196263E-08
ENSG00000273270		2.60000769541435	2.24956433844416E-10	1.69861500348555E-08
ENSG00000064300	NGFR	4.13180993762066	2.27233341374126E-10	1.70844363699225E-08
ENSG00000139289	PHLDA1	1.97962094152834	2.37130164804607E-10	1.77523343036201E-08
ENSG00000174460	ZCCHC12	3.03714064208854	2.54842872155551E-10	1.8997180572004E-08
ENSG00000109861	CTSC	-2.3054816242072	3.44853090476842E-10	2.55980357583615E-08
ENSG00000050405	LIMA1	-2.2412706447909	3.65187435768806E-10	2.69930527417635E-08
ENSG00000101447	FAM83D	-3.27303218940221	3.96007015718245E-10	2.91481130308917E-08
ENSG00000116661	FBXO2	2.59099071758155	4.01166589821608E-10	2.94043360690164E-08
ENSG00000196132	MYT1	2.70561475085598	4.1626764746018E-10	3.0384069367531E-08
ENSG00000250091		3.74598018897886	5.28399276834453E-10	3.84087075999417E-08
ENSG00000113369	ARRDC3	2.45893354408733	6.07068957714424E-10	4.39447686001706E-08
ENSG00000135424	ITGA7	3.11071495361004	6.35709454218419E-10	4.58286346460834E-08
ENSG00000161647	MPP3	2.65263395763173	6.45023181540019E-10	4.63094921894183E-08
ENSG00000101384	JAG1	2.61715166344515	6.63486375784428E-10	4.74406299224147E-08
ENSG00000102109	PCSK1N	2.74457425648887	6.77716769899631E-10	4.82611478662672E-08
ENSG00000178999	AURKB	-2.29600976899175	6.82181192396656E-10	4.83823891838244E-08
ENSG00000180530	NRIP1	6.5037862843839	7.22311200270236E-10	5.10219661545726E-08
ENSG00000137807	KIF23	-2.6062345461796	8.12079654402509E-10	5.71325758466793E-08
ENSG00000168078	PBK	-2.09090846846525	8.75969634296101E-10	6.13809442143964E-08
ENSG00000172247	C1QTNF4	6.14350375720885	8.91769039226474E-10	6.22390837815513E-08
ENSG00000119283	TRIM67	8.59010235825613	9.58192952674472E-10	6.6609619622823E-08
ENSG00000050438	SLC4A8	2.01128412549468	9.91759373182533E-10	6.86705165984649E-08
ENSG00000105737	GRIK5	3.05560279177246	1.06853616595983E-09	7.3695340768836E-08
ENSG00000100095	SEZ6L	5.79466087079321	1.13903227736904E-09	7.8136939155824E-08
ENSG00000168348	INSM2	-2.44158075361852	1.14185731384239E-09	7.8136939155824E-08
ENSG00000167371	PRRT2	3.61159554624083	1.2443685420988E-09	8.4820420702283E-08
ENSG00000154654	NCAM2	2.55959326090478	1.27130176121957E-09	8.63204040815677E-08
ENSG00000080031	PTPRH	2.61068907291079	1.30365374893567E-09	8.81753141847687E-08
ENSG00000151067	CACNA1C	9.35638755586626	1.33802666698426E-09	8.95597917435163E-08
ENSG00000164032	H2AZ1	-1.81462052826711	1.33946029437158E-09	8.95597917435163E-08
ENSG00000174938	SEZ6L2	2.34971350552109	1.33531079329251E-09	8.95597917435163E-08
ENSG00000155265	GOLGA7B	3.04053016347821	1.3774202195547E-09	9.17477087686666E-08
ENSG00000166426	CRABP1	2.09511503067747	1.40797959900397E-09	9.34279796036041E-08
ENSG00000174136	RGMB	2.03109096128844	1.42235909009904E-09	9.40259869447358E-08
ENSG00000118707	TGIF2	-3.22636587417408	1.50959806101355E-09	9.94178151610355E-08
ENSG00000166257	SCN3B	2.07104922320993	1.53244795964527E-09	1.00544656768037E-07
ENSG00000095739	BAMBI	-4.16389666360014	1.54435880264712E-09	1.00948050390941E-07
ENSG00000213853	EMP2	-2.28388897734731	1.5971496334816E-09	1.04010659030969E-07
ENSG00000100321	SYNGR1	2.85679939226441	1.66994095452651E-09	1.0834824311628E-07
ENSG00000077092	RARB	2.67210015255138	1.91965150495241E-09	1.24090240087662E-07
ENSG00000089685	BIRC5	-2.15125616303132	2.11032975918694E-09	1.35914546769988E-07
ENSG00000063180	CA11	2.49412420435515	2.1226201589208E-09	1.36205347780127E-07
ENSG00000123080	CDKN2C	-2.37247228845291	2.17296191229512E-09	1.38926813064182E-07
ENSG00000267280	TBX2-AS1	-3.09963410201344	2.21954664111214E-09	1.4138915657819E-07
ENSG00000115266	APC2	2.37737615030042	2.26177453780275E-09	1.4355712446822E-07
ENSG00000198932	GPRASP1	2.25969661201664	2.36391675867164E-09	1.49498533496064E-07
ENSG00000163191	S100A11	-2.5129818285406	2.54809143652397E-09	1.60566423687147E-07
ENSG00000204131	NHSL2	-3.39887252007074	2.55996688562256E-09	1.60736558789735E-07
ENSG00000164684	ZNF704	-1.78654332891972	2.65114695254813E-09	1.65867115409779E-07
ENSG00000182836	PLCXD3	3.35702325210546	2.69040633045307E-09	1.6772433486433E-07
ENSG00000070729	CNGB1	8.47512730864769	2.73944154328446E-09	1.70175662961905E-07
ENSG00000137343	ATAT1	2.13400124445472	2.96574826319881E-09	1.83582961394759E-07
ENSG00000154118	JPH3	3.78569233372639	3.000007038174E-09	1.84400432613095E-07
ENSG00000197406	DIO3	-4.00171876686065	2.99098906075092E-09	1.84400432613095E-07
ENSG00000145920	CPLX2	2.94668546099217	3.01748288428836E-09	1.8482610198239E-07
ENSG00000272933		4.33544757184773	3.0644532240725E-09	1.87049099579449E-07
ENSG00000120251	GRIA2	3.2764537541799	3.16150011704754E-09	1.92302635591801E-07
ENSG00000070886	EPHA8	4.72093830364759	3.21731285760978E-09	1.95020368995184E-07
ENSG00000110660	SLC35F2	-2.71427986151045	3.2374401387479E-09	1.95563711553744E-07
ENSG00000171617	ENC1	1.90858632016194	3.37820555971753E-09	2.03365652904232E-07
ENSG00000105696	TMEM59L	2.45647096718007	3.48135668695887E-09	2.08857556308718E-07
ENSG00000232892	RGS5-AS1	-3.4104758897857	3.71081365774712E-09	2.21863596096976E-07
ENSG00000107562	CXCL12	9.13645090596362	3.73187311934482E-09	2.22363786750621E-07
ENSG00000164117	FBXO8	-2.45861671338687	3.83008808599647E-09	2.2744231556097E-07
ENSG00000112715	VEGFA	-2.12555444400196	3.98876217373225E-09	2.36064647835951E-07
ENSG00000130202	NECTIN2	2.07468345398773	4.15523274673195E-09	2.4508877864394E-07
ENSG00000111665	CDCA3	-2.7306298670036	4.27192432933701E-09	2.48623157479487E-07
ENSG00000122870	BICC1	-2.89091432735119	4.25946910242065E-09	2.48623157479487E-07
ENSG00000144369	FAM171B	1.88879834968758	4.25212750997189E-09	2.48623157479487E-07
ENSG00000144642	RBMS3	-2.02826474331599	4.26195761482097E-09	2.48623157479487E-07
ENSG00000090889	KIF4A	-1.93614844557123	4.29729936115417E-09	2.49271821883109E-07
ENSG00000124216	SNAI1	-6.29613648056697	4.4550347305634E-09	2.57568641617193E-07
ENSG00000152253	SPC25	-2.38300803673314	4.54221176353801E-09	2.61744952873878E-07
ENSG00000130287	NCAN	4.80301157254668	4.59176753649492E-09	2.63733061325633E-07
ENSG00000176840	MIR7-3HG	4.53178878783045	4.74416360501525E-09	2.71595614485808E-07
ENSG00000016402	IL20RA	-2.77237262105889	4.95497664619939E-09	2.82740328625801E-07
ENSG00000148219	ASTN2	-2.40279225974069	5.23858720942106E-09	2.97953151735838E-07
ENSG00000129195	PIMREG	-2.54724418430348	5.25822071503676E-09	2.98101975682893E-07
ENSG00000235961	PNMA6A	4.29631940581112	5.32755586932581E-09	3.01058463609192E-07
ENSG00000162849	KIF26B	-2.47730713987883	5.84870226517815E-09	3.29445550744022E-07
ENSG00000150471	ADGRL3	3.48361598005725	5.8705703883945E-09	3.29617474563765E-07
ENSG00000117318	ID3	-2.30975212921428	5.94259078860652E-09	3.32595225031339E-07
ENSG00000016082	ISL1	-2.04825002416697	6.15382042794325E-09	3.42230559545111E-07
ENSG00000162706	CADM3	9.08478501691832	6.14058941951803E-09	3.42230559545111E-07
ENSG00000167680	SEMA6B	5.0648449158994	6.28682461227526E-09	3.48520865689361E-07
ENSG00000130517	PGPEP1	2.42263925087229	6.43620418681939E-09	3.55676419383918E-07
ENSG00000169213	RAB3B	2.59913413944967	7.25785671966859E-09	3.99821176148284E-07
ENSG00000122733	PHF24	6.86912263746908	7.33278325513092E-09	4.02682435935371E-07
ENSG00000146918	NCAPG2	-2.20111241684284	8.1771707057801E-09	4.47648988824549E-07
ENSG00000166407	LMO1	-2.67568103802479	8.39759951377759E-09	4.58283951035376E-07
ENSG00000160460	SPTBN4	2.6483266460879	8.65837192452133E-09	4.71047699918524E-07
ENSG00000188290	HES4	2.46412156501527	8.72560851633893E-09	4.73235944239088E-07
ENSG00000123131	PRDX4	-1.80393711549661	8.92075590105392E-09	4.82326548995872E-07
ENSG00000150672	DLG2	2.36144895569136	9.00506447921274E-09	4.82748145976193E-07
ENSG00000177508	IRX3	3.02213395565619	9.01122523885234E-09	4.82748145976193E-07
ENSG00000240583	AQP1	-4.50456366141955	9.00390297622728E-09	4.82748145976193E-07
ENSG00000187498	COL4A1	-3.24147938976458	9.2372112780203E-09	4.93345936488901E-07
ENSG00000060762	MPC1	-2.25791583900532	9.33082336891369E-09	4.96830892938085E-07
ENSG00000143248	RGS5	-1.73545792158521	9.69183256686075E-09	5.14489463352323E-07
ENSG00000117399	CDC20	-2.16414721205578	1.02147998115276E-08	5.40612879451181E-07
ENSG00000120875	DUSP4	1.73931216884525	1.03475745178827E-08	5.45990392783946E-07
ENSG00000198818	SFT2D1	-2.14554304343283	1.04041485016014E-08	5.47326947300462E-07
ENSG00000170873	MTSS1	2.31532302492642	1.05059903492262E-08	5.51029757298636E-07
ENSG00000010292	NCAPD2	-1.99409798114118	1.0753055306624E-08	5.62304545855042E-07
ENSG00000123505	AMD1	-1.92645961293507	1.08945653067827E-08	5.68008913822082E-07
ENSG00000074527	NTN4	4.26169114886748	1.11731515338698E-08	5.80804951247275E-07
ENSG00000276043	UHRF1	-2.20024106287354	1.1287090315446E-08	5.8499185842007E-07
ENSG00000121068	TBX2	-2.07716816977852	1.14072870794601E-08	5.89477448548619E-07
ENSG00000131711	MAP1B	1.87122933594925	1.20881914326672E-08	6.22826286816069E-07
ENSG00000156140	ADAMTS3	-2.87727770013925	1.33582736200708E-08	6.86247030136073E-07
ENSG00000159842	ABR	2.14143544905815	1.42431304924587E-08	7.2956479522483E-07
ENSG00000203876	ADD3-AS1	2.55620486414618	1.47833972090019E-08	7.55030764744301E-07
ENSG00000146013	GFRA3	-3.00945549483483	1.49502937988097E-08	7.61335019673105E-07
ENSG00000145386	CCNA2	-2.21603489054518	1.50836514447886E-08	7.65899727564659E-07
ENSG00000185332	TMEM105	4.56669171556268	1.51877711652876E-08	7.6895773200436E-07
ENSG00000006625	GGCT	-2.05775748237967	1.54889252309605E-08	7.81945222466762E-07
ENSG00000152092	ASTN1	6.80407946269458	1.5555499778413E-08	7.83049554937467E-07
ENSG00000134569	LRP4	-3.99348093041386	1.56602188789291E-08	7.86062218685042E-07
ENSG00000116791	CRYZ	-2.52704521518714	1.57654943646727E-08	7.89085515086673E-07
ENSG00000182118	FAM89A	2.39944707743521	1.59634442525697E-08	7.95763426705855E-07
ENSG00000198892	SHISA4	2.36536280137946	1.59897663089657E-08	7.95763426705855E-07
ENSG00000074181	NOTCH3	-2.26738397823844	1.6241747949325E-08	8.03737120271966E-07
ENSG00000144583	MARCHF4	4.31220660100635	1.62238538078441E-08	8.03737120271966E-07
ENSG00000184144	CNTN2	5.78220693040491	1.62985808168778E-08	8.04277573943848E-07
ENSG00000273238	TMEM271	8.91562085686879	1.64319879486689E-08	8.08583047429162E-07
ENSG00000005059	MCUB	-2.91608690365995	1.816062813676E-08	8.91142531371884E-07
ENSG00000163584	RPL22L1	-2.26853605521613	1.8658782017484E-08	9.13029450788507E-07
ENSG00000087085	ACHE	5.79835077959763	1.99468417208044E-08	9.73339201295407E-07
ENSG00000182473	EXOC7	2.45363480731331	2.01560329151879E-08	9.80814957245169E-07
ENSG00000170312	CDK1	-2.14230115612113	2.10818731430882E-08	1.02302563357512E-06
ENSG00000171551	ECEL1	2.12395208769325	2.11463749667566E-08	1.02332098526973E-06
ENSG00000280206		-2.58459337465309	2.1691459284858E-08	0.0000010468071177745
ENSG00000134369	NAV1	2.25536173936262	2.19351733016239E-08	1.05566034587321E-06
ENSG00000144868	TMEM108	-2.95900166682115	2.2007269706075E-08	1.05622835811239E-06
ENSG00000165731	RET	1.8408842175241	2.401166280362E-08	1.14927953276999E-06
ENSG00000166341	DCHS1	2.78539000089248	2.44262602221636E-08	0.0000011659379470623
ENSG00000109255	NMU	-2.72658462357002	2.68899011766373E-08	0.0000012800469804683
ENSG00000124191	TOX2	3.49200319980385	2.76492870968513E-08	1.29855284547625E-06
ENSG00000136261	BZW2	-1.96514823908125	2.7634912316845E-08	1.29855284547625E-06
ENSG00000137834	SMAD6	-6.64279886428517	2.74872306234441E-08	1.29855284547625E-06
ENSG00000162496	DHRS3	4.01747103358298	2.75532764434584E-08	1.29855284547625E-06
ENSG00000182256	GABRG3	5.37988188661795	2.73645360874502E-08	1.29855284547625E-06
ENSG00000131409	LRRC4B	2.09773564305035	2.81621307491997E-08	1.31910215632214E-06
ENSG00000149809	TM7SF2	2.14562795164344	3.00163102126368E-08	1.40220192614659E-06
ENSG00000164741	DLC1	-2.53978971154924	3.10708874275095E-08	1.44760586690189E-06
ENSG00000124766	SOX4	1.8799620884408	3.15425512568555E-08	1.46568279288487E-06
ENSG00000134046	MBD2	-2.01415790048859	3.20955058450811E-08	1.48743140580458E-06
ENSG00000024526	DEPDC1	-1.93335638799847	3.25109865968778E-08	0.0000015027109847074
ENSG00000074964	ARHGEF10L	2.28041054692447	3.44599423019837E-08	1.58860334012145E-06
ENSG00000131116	ZNF428	2.12520706740076	3.47218747738616E-08	1.59408418684605E-06
ENSG00000176406	RIMS2	2.52945763712993	3.47608265427099E-08	1.59408418684605E-06
ENSG00000154917	RAB6B	2.0327142899938	3.79241534454372E-08	1.73460919074979E-06
ENSG00000054356	PTPRN	2.77324444799226	3.81594346547793E-08	1.74082545906881E-06
ENSG00000182628	SKA2	-1.79654138963487	3.83304745024865E-08	1.74408636970015E-06
ENSG00000128591	FLNC	2.66807752302698	3.85947879160762E-08	1.75156345780783E-06
ENSG00000226777	FAM30A	-4.1921248746075	4.06745454586534E-08	1.84118007065811E-06
ENSG00000145362	ANK2	1.75553944517239	4.10318738142404E-08	1.85256795226254E-06
ENSG00000253236		7.82931707866992	4.1964071521482E-08	1.88494001259826E-06
ENSG00000260903	XKR7	2.36467323872564	4.18900228626002E-08	1.88494001259826E-06
ENSG00000067840	PDZD4	1.95286769103687	4.42397252958991E-08	1.98207546734926E-06
ENSG00000135723	FHOD1	-2.22834071372491	4.49207416482705E-08	2.00745293927144E-06
ENSG00000125966	MMP24	3.79136294350021	4.53840340044255E-08	2.02299620277233E-06
ENSG00000137817	PARP6	1.77075172531326	4.72110682813507E-08	2.09581706705688E-06
ENSG00000148737	TCF7L2	-2.57655619765594	4.7256978050432E-08	2.09581706705688E-06
ENSG00000008196	TFAP2B	-1.77999290715053	4.75750030070622E-08	2.10459318858009E-06
ENSG00000059915	PSD	2.23901684834179	4.9151466664692E-08	2.16885489428734E-06
ENSG00000121900	TMEM54	2.51250832728182	5.0558699648998E-08	2.22534497600791E-06
ENSG00000100300	TSPO	-3.20833130582597	5.12124500891855E-08	2.24847042772519E-06
ENSG00000112984	KIF20A	-2.69063244229245	5.22687418408161E-08	2.28626775011359E-06
ENSG00000130540	SULT4A1	2.72365947854367	5.23343628151359E-08	2.28626775011359E-06
ENSG00000126787	DLGAP5	-2.13434107263971	5.38144693471544E-08	2.33926023330881E-06
ENSG00000155760	FZD7	2.07914218918529	5.372689414107E-08	2.33926023330881E-06
ENSG00000066279	ASPM	-2.28257645983306	5.43340567325734E-08	2.35600001445847E-06
ENSG00000100526	CDKN3	-2.37586032490777	5.4618247682254E-08	2.36247521703142E-06
ENSG00000171365	CLCN5	1.77584519583411	5.73450477915723E-08	2.47431169264227E-06
ENSG00000197930	ERO1A	-1.94786106649112	6.03895300244868E-08	2.59927220385494E-06
ENSG00000118785	SPP1	6.51841538662989	6.21438426543857E-08	2.66822508730277E-06
ENSG00000156970	BUB1B	-2.13495933401076	6.33992852448866E-08	0.0000027154735425915
ENSG00000175785	PRIMA1	-2.46010052661966	6.5463881700074E-08	2.79706409663877E-06
ENSG00000167157	PRRX2	-6.5460654153168	7.18912010644073E-08	3.06420939232673E-06
ENSG00000155380	SLC16A1	-1.74666205042206	7.4984690495872E-08	3.18830535948224E-06
ENSG00000139112	GABARAPL1	2.57927699150676	7.71639540223099E-08	3.27302214664122E-06
ENSG00000162490	DRAXIN	5.39569119436111	8.50412830260052E-08	0.0000035927645617946
ENSG00000171608	PIK3CD	2.81278724012921	8.51123012412809E-08	0.0000035927645617946
ENSG00000132688	NES	1.98344107542772	8.73994767765927E-08	3.68044238983738E-06
ENSG00000117650	NEK2	-2.1022943912615	8.77425812565737E-08	3.68603006823179E-06
ENSG00000126709	IFI6	2.02743070341198	9.0382689883359E-08	3.78785636692986E-06
ENSG00000155093	PTPRN2	2.16246167854299	9.44828705600147E-08	3.95024087463088E-06
ENSG00000122574	WIPF3	2.46477036966636	9.58491233260699E-08	0.0000039978212914907
ENSG00000101460	MAP1LC3A	2.27989862620851	9.63813516409521E-08	4.01047153930213E-06
ENSG00000164056	SPRY1	3.44742309890292	9.76320001698602E-08	4.04330349639624E-06
ENSG00000167703	SLC43A2	2.34541994168338	9.75705924164371E-08	4.04330349639624E-06
ENSG00000213420	GPC2	2.32942400069044	1.02033439150732E-07	4.21561742227011E-06
ENSG00000220205	VAMP2	1.90896636313655	1.03901255226386E-07	4.28268750366077E-06
ENSG00000289194		-2.21283508794181	1.08224641221501E-07	4.45042080966727E-06
ENSG00000171450	CDK5R2	1.92515123424769	1.20327366721643E-07	4.93652180381671E-06
ENSG00000169760	NLGN1	2.77619734030154	1.22599234789008E-07	0.0000050179752220417
ENSG00000065923	SLC9A7	2.3515657445756	1.23291403354901E-07	5.03454266659943E-06
ENSG00000171992	SYNPO	-2.64843532914334	1.32808970513199E-07	5.41057568709353E-06
ENSG00000269834	ZNF528-AS1	2.3858524780221	1.33567753584104E-07	0.0000054288628939358
ENSG00000134250	NOTCH2	-1.85597516768368	1.36969717401019E-07	5.55424886442373E-06
ENSG00000165617	DACT1	6.48806212145719	1.37936965635322E-07	5.58055372748168E-06
ENSG00000138180	CEP55	-2.26501570605998	1.41158472800099E-07	0.0000056977284021017
ENSG00000277531	PNMA8C	1.99029380745541	1.4974736549926E-07	6.03051574440469E-06
ENSG00000130707	ASS1	3.82672837069712	1.56350324369124E-07	6.28198390435393E-06
ENSG00000073060	SCARB1	-2.65390054205886	1.58905792948159E-07	6.37004961296533E-06
ENSG00000184564	SLITRK6	-4.78884302381028	1.59375172992403E-07	6.37427917918018E-06
ENSG00000121577	POPDC2	-3.4796938409481	1.64307007445314E-07	6.55656072079046E-06
ENSG00000164418	GRIK2	2.0492021850699	1.68673621728002E-07	6.71551023961623E-06
ENSG00000205078	SYCE1L	2.76768505401725	1.72144374789424E-07	6.83815228471913E-06
ENSG00000196361	ELAVL3	1.66739029694747	1.75049174962097E-07	6.93780870358825E-06
ENSG00000198626	RYR2	6.4677631313465	1.76912691222194E-07	6.99583865650201E-06
ENSG00000143858	SYT2	3.43254621515505	1.84262149802375E-07	7.27005482035587E-06
ENSG00000153044	CENPH	-1.87105013996226	1.85111995312408E-07	7.27112125644903E-06
ENSG00000163597	SNHG16	-1.98415231777205	1.85119310445043E-07	7.27112125644903E-06
ENSG00000165606	DRGX	-2.35026171965296	1.93780112239757E-07	7.59427294455494E-06
ENSG00000146216	TTBK1	2.47022626798727	1.96827876254518E-07	7.69649717907735E-06
ENSG00000138162	TACC2	1.72661383505656	2.00730845498338E-07	7.83163240855207E-06
ENSG00000125355	TMEM255A	3.08300530745962	2.02446311782006E-07	7.88100997732708E-06
ENSG00000164442	CITED2	6.38778999991864	2.13367964207434E-07	8.28776052546745E-06
ENSG00000273108		2.86513643609206	2.16771952958752E-07	0.0000084013519290518
ENSG00000196814	MVB12B	2.03426051175063	2.17380950126204E-07	8.40635647750738E-06
ENSG00000184672	RALYL	4.36201074844605	2.23859139744893E-07	0.000008637807070597
ENSG00000176842	IRX5	2.60076232000195	2.25156729180109E-07	8.66878149841132E-06
ENSG00000286039		-1.79731256799324	2.32472719171511E-07	8.93082696150556E-06
ENSG00000206579	XKR4	8.32119558187913	2.3506487866773E-07	9.01064889387592E-06
ENSG00000102003	SYP	1.93462698346026	2.38698061624118E-07	0.000009129940269719
ENSG00000011426	ANLN	-2.14371162830747	2.4210011522515E-07	9.23874860653593E-06
ENSG00000134121	CHL1	5.16587841081308	2.42597577292301E-07	9.23874860653593E-06
ENSG00000158292	GPR153	1.75387437040093	2.47614446267331E-07	9.40934895815859E-06
ENSG00000118898	PPL	4.23965338478209	2.55656080232292E-07	9.69390305954391E-06
ENSG00000198176	TFDP1	-1.83850405461433	2.57988449921097E-07	9.76121310090233E-06
ENSG00000267934		4.05967910670177	2.59281564647388E-07	9.78899665838996E-06
ENSG00000183186	C2CD4C	3.38665991281146	2.62204494077661E-07	9.87806091882252E-06
ENSG00000281398		-2.49659314108641	2.63793203878161E-07	9.91658657840693E-06
ENSG00000177679	SRRM3	2.22992873992482	2.64947866628558E-07	9.93866536959117E-06
ENSG00000180176	TH	2.52763612418696	2.66521830336333E-07	9.97556457925595E-06
ENSG00000241743		5.4188280993974	2.67070429710643E-07	9.97556457925595E-06
ENSG00000175274	TP53I11	2.55343343300943	2.78547075240716E-07	0.0000103821014129082
ENSG00000088387	DOCK9	2.00255087424465	2.84045372739306E-07	0.00001056455804596
ENSG00000146285	SCML4	4.48521738452936	2.86190434758151E-07	0.0000106217882120621
ENSG00000182199	SHMT2	-2.29855960034634	2.97136926299222E-07	0.0000110047456129171
ENSG00000124762	CDKN1A	1.88511198225098	3.01979292865686E-07	0.0000111604920937154
ENSG00000116962	NID1	-2.23804002867407	3.09084006630279E-07	0.0000113990181645247
ENSG00000116299	ELAPOR1	4.32489136335976	3.17080383230621E-07	0.0000116693574651975
ENSG00000174371	EXO1	-1.83330673361316	3.31485766633097E-07	0.0000121739363938754
ENSG00000173175	ADCY5	4.72345369430268	3.44897390250898E-07	0.0000126399842728352
ENSG00000198435	NRARP	-3.17340539476979	3.49269047284626E-07	0.0000127734763472486
ENSG00000158859	ADAMTS4	-2.55800340897913	3.51686266797625E-07	0.0000128083992136399
ENSG00000184343	SRPK3	4.52448715512813	3.5125707312678E-07	0.0000128083992136399
ENSG00000258913	LINC02691	3.27279117158478	3.61277648861688E-07	0.0000131304187816578
ENSG00000121653	MAPK8IP1	2.24916043568969	3.65330227995112E-07	0.0000132502172546964
ENSG00000180992	MRPL14	-1.70599017099846	3.71811046088914E-07	0.0000134574088954248
ENSG00000114346	ECT2	-2.07948408873654	3.73841077572312E-07	0.0000134752016397361
ENSG00000132541	RIDA	-2.00897355560679	3.73830239790405E-07	0.0000134752016397361
ENSG00000211445	GPX3	2.09118989544909	3.84656137621788E-07	0.0000138365630777381
ENSG00000214114	MYCBP	-1.88046375079395	3.92221630886899E-07	0.0000140797920694194
ENSG00000132561	MATN2	2.75892735059264	3.94436217227626E-07	0.0000141303346695165
ENSG00000055163	CYFIP2	1.70489015492673	3.99296978253367E-07	0.000014275274418454
ENSG00000185046	ANKS1B	3.5203917322263	4.02414949062815E-07	0.0000143103355421489
ENSG00000233930	KRTAP5-AS1	5.56392909357172	4.01888224993956E-07	0.0000143103355421489
ENSG00000242797		7.42443353284509	4.02728360673558E-07	0.0000143103355421489
ENSG00000144554	FANCD2	-1.7946367543457	4.21442731129896E-07	0.0000149450076192986
ENSG00000102144	PGK1	-1.49415391723396	4.32857775266732E-07	0.000015318792943682
ENSG00000136274	NACAD	1.78051792894895	4.58971525212339E-07	0.0000162102080215116
ENSG00000119715	ESRRB	8.1547876368624	4.60613128205992E-07	0.0000162354542855384
ENSG00000011028	MRC2	-2.07755594429551	4.71646820120847E-07	0.0000165909819174237
ENSG00000088325	TPX2	-1.88423290929064	4.80153887987345E-07	0.0000168563843883012
ENSG00000163710	PCOLCE2	-4.70983814415193	4.90109566461129E-07	0.0000171714787705321
ENSG00000289136		5.12996182499619	4.99503427895446E-07	0.0000174656707582284
ENSG00000123374	CDK2	-2.04887628109767	5.14182661042676E-07	0.000017943131187541
ENSG00000154721	JAM2	-1.92099710555012	5.17328649759703E-07	0.0000180170244264224
ENSG00000116544	DLGAP3	3.6835788650228	5.27263808931331E-07	0.000018326601993768
ENSG00000164105	SAP30	-1.87913029643537	5.37483472011701E-07	0.0000186448226984178
ENSG00000118508	RAB32	-2.29139747817398	5.38667329971275E-07	0.0000186489610403889
ENSG00000110786	PTPN5	7.31938990483352	5.3982937519095E-07	0.0000186523293778995
ENSG00000138778	CENPE	-2.49045198190559	5.6646327131603E-07	0.000019534062178965
ENSG00000156113	KCNMA1	3.31545958262362	5.69249147834731E-07	0.0000195915649740055
ENSG00000111328	CDK2AP1	-1.60327438312587	5.71111372417792E-07	0.0000196171157294409
ENSG00000290032		-1.79450157892394	5.84482429383091E-07	0.0000200371099763855
ENSG00000105202	FBL	-1.74906921356781	5.87712073808123E-07	0.0000201084767753334
ENSG00000198598	MMP17	3.63132317554884	5.92415468204843E-07	0.0000202298911735135
ENSG00000101003	GINS1	-1.84782103830615	5.96537380453208E-07	0.0000202966891227681
ENSG00000138796	HADH	-1.7669368739287	5.96688828532114E-07	0.0000202966891227681
ENSG00000139734	DIAPH3	-1.98065710514883	6.0182883164759E-07	0.0000204318555674467
ENSG00000112312	GMNN	-1.61547629252096	6.10466672211976E-07	0.0000205721079109204
ENSG00000143228	NUF2	-2.02723535652535	6.08204375536387E-07	0.0000205721079109204
ENSG00000163938	GNL3	-1.69574622338032	6.10657387468811E-07	0.0000205721079109204
ENSG00000272068		3.47413491668703	6.10217580337908E-07	0.0000205721079109204
ENSG00000163535	SGO2	-2.21003183239887	6.17479790356003E-07	0.0000207620172120086
ENSG00000002586	CD99	-1.80618533297921	6.24896693246914E-07	0.0000209711499469338
ENSG00000083444	PLOD1	-1.76286439316834	6.4142690682032E-07	0.0000214847352842799
ENSG00000198216	CACNA1E	8.06549367209706	6.51963996655373E-07	0.0000217960024683375
ENSG00000133636	NTS	3.22428994114557	6.53497205056115E-07	0.0000218056457869962
ENSG00000133985	TTC9	2.8500982129611	6.73121408568281E-07	0.0000224177582420136
ENSG00000108179	PPIF	-1.68090848958423	7.23228367135553E-07	0.000024040824545504
ENSG00000155980	KIF5A	2.27101273673115	7.29495482608399E-07	0.0000242032232279052
ENSG00000132329	RAMP1	2.06363446672376	7.30889305576978E-07	0.0000242036273253261
ENSG00000134222	PSRC1	-1.92216044998786	7.35034749343431E-07	0.0000242949787528268
ENSG00000170779	CDCA4	-2.09366874429754	7.3783486019493E-07	0.0000243416027888791
ENSG00000141750	STAC2	2.26544876329228	7.44009096088966E-07	0.0000244991566640724
ENSG00000131747	TOP2A	-1.53516973791481	7.51390186854579E-07	0.0000246957847904663
ENSG00000134769	DTNA	1.83395718808081	7.60430366139594E-07	0.000024895564696515
ENSG00000156802	ATAD2	-1.96761069634786	7.61732085702253E-07	0.000024895564696515
ENSG00000188869	TMC3	8.05030655084816	7.59740107296189E-07	0.000024895564696515
ENSG00000084764	MAPRE3	2.28430078976093	7.76535792318395E-07	0.0000253321303721297
ENSG00000165891	E2F7	-2.80948823666689	7.83110618024585E-07	0.0000254991297519604
ENSG00000088970	KIZ	-2.07003958066561	7.86292501835802E-07	0.0000255552357090159
ENSG00000151693	ASAP2	2.55446454948656	7.93091694080867E-07	0.0000257284820313123
ENSG00000156453	PCDH1	3.37395349369326	7.95074709345397E-07	0.000025745136336992
ENSG00000176788	BASP1	3.07172051421086	8.17588968510177E-07	0.0000264253202036186
ENSG00000152256	PDK1	-1.73244068597972	8.26969062428977E-07	0.0000266792707838505
ENSG00000114115	RBP1	1.84024754829498	8.57366244343444E-07	0.0000276090843169273
ENSG00000075131	TIPIN	-2.12722550172233	9.04058929513514E-07	0.0000290592739948949
ENSG00000161011	SQSTM1	2.33673119524454	9.13309289978594E-07	0.0000293028427506319
ENSG00000148848	ADAM12	-2.98050865972252	9.22087850573524E-07	0.0000295304112730292
ENSG00000136928	GABBR2	4.62077578554178	9.29996809668636E-07	0.0000297293505689328
ENSG00000223551	TMSB4XP4	5.00126182982371	9.41100528394937E-07	0.0000300295064780009
ENSG00000078804	TP53INP2	1.61166655707981	9.54128398020526E-07	0.0000303898568664065
ENSG00000186577	SMIM29	1.87125103674267	9.68599121476609E-07	0.0000307947720690149
ENSG00000145907	G3BP1	-1.6585898028204	9.72234722745029E-07	0.000030854362088854
ENSG00000197956	S100A6	-1.60533504823671	1.00096934826699E-06	0.000031708826479098
ENSG00000149557	FEZ1	2.7706361446311	1.00347952284645E-06	0.0000317309644065417
ENSG00000128594	LRRC4	2.86126849639525	1.01232205379152E-06	0.0000319528968258015
ENSG00000168280	KIF5C	1.6272445978998	0.0000010514641033308	0.0000331286837448724
ENSG00000103647	CORO2B	8.09851093898553	1.05725867548331E-06	0.0000332514496896169
ENSG00000069482	GAL	1.6640461416561	1.06717302959606E-06	0.0000334431791278421
ENSG00000166963	MAP1A	1.88379165048981	1.06559198363714E-06	0.0000334431791278421
ENSG00000123975	CKS2	-2.21647561594816	1.09745797513817E-06	0.000034330837157983
ENSG00000156564	LRFN2	5.32391341152659	1.14395529758548E-06	0.0000357215844975087
ENSG00000094804	CDC6	-1.98248354573503	1.15837043057518E-06	0.0000361073544534093
ENSG00000120457	KCNJ5	4.13639827225093	1.19962684693316E-06	0.0000373269326901866
ENSG00000115107	STEAP3	-3.12517077236012	1.20676522350441E-06	0.0000374437439758051
ENSG00000122952	ZWINT	-2.18494987368337	1.20765585947767E-06	0.0000374437439758051
ENSG00000155629	PIK3AP1	2.38196967400314	1.23450079063803E-06	0.0000382084537992879
ENSG00000186314	PRELID2	-2.49530594327603	1.24866301926185E-06	0.0000385786221718325
ENSG00000185149	NPY2R	-5.1589115450989	1.32172571131079E-06	0.0000407640686808844
ENSG00000163507	CIP2A	-2.08761193872359	1.33478145301163E-06	0.0000410943787238273
ENSG00000164929	BAALC	1.73672528054806	1.35066191286554E-06	0.0000415103427887343
ENSG00000100479	POLE2	-2.6197031197074	1.37610751031262E-06	0.0000422183036176122
ENSG00000099994	SUSD2	-3.24938376204971	1.42623265132188E-06	0.0000436796216535955
ENSG00000174672	BRSK2	2.34690468064839	1.51972183618626E-06	0.0000464615831174709
ENSG00000067369	TP53BP1	2.01346224346479	1.54293551678863E-06	0.0000470072076227882
ENSG00000119403	PHF19	-2.36304824321374	1.54291660066271E-06	0.0000470072076227882
ENSG00000267121	FMNL1-DT	3.96069225903746	1.55640127220235E-06	0.0000473351345250706
ENSG00000125384	PTGER2	-1.87476923677174	1.59540751991666E-06	0.0000484373465058925
ENSG00000105854	PON2	-1.52839200742133	1.62407400794768E-06	0.0000492223675972793
ENSG00000105784	RUNDC3B	2.33554510816146	1.67554069975243E-06	0.0000506930376700196
ENSG00000184515	BEX5	5.93422525245157	1.67838576598992E-06	0.0000506930376700196
ENSG00000121966	CXCR4	2.0937683520136	0.000001696064801384	0.0000511388350957744
ENSG00000198826	ARHGAP11A	-2.01333515169272	1.73488519659173E-06	0.0000522194482369311
ENSG00000157483	MYO1E	-3.43557280204525	1.81066166264988E-06	0.000054406811331562
ENSG00000120756	PLS1	-2.30775321317914	1.83571603291566E-06	0.0000550651942887271
ENSG00000003989	SLC7A2	-2.47334125168117	1.87732183436664E-06	0.0000561210305365781
ENSG00000164818	DNAAF5	-1.94258498459797	0.000001876939728981	0.0000561210305365781
ENSG00000171094	ALK	1.98207832530784	1.89461771479175E-06	0.0000565415896554036
ENSG00000135127	BICDL1	3.07599418838569	1.91276716365295E-06	0.0000569861482531843
ENSG00000116396	KCNC4	2.61763532359621	1.91963430437282E-06	0.0000570936396332819
ENSG00000250067	YJEFN3	2.64849850638601	1.95745548880322E-06	0.0000581198394116182
ENSG00000127481	UBR4	1.84548615390592	1.96950831809099E-06	0.000058378759249269
ENSG00000037965	HOXC8	2.26304458030777	2.00645291038985E-06	0.0000593733818990023
ENSG00000141298	SSH2	-2.02770499058211	2.06730933761787E-06	0.0000610710370596794
ENSG00000253230	MIR124-1HG	5.87035376611041	0.00000207369068164	0.0000611564197996119
ENSG00000171533	MAP6	1.72965911200615	2.08136708881223E-06	0.000061279644809769
ENSG00000118276	B4GALT6	-1.94302187339464	2.08749626660194E-06	0.0000613569791918337
ENSG00000139318	DUSP6	1.49366717875655	2.09768175723993E-06	0.0000615530804410872
ENSG00000133640	LRRIQ1	1.88471743608872	2.15812080212518E-06	0.0000632206692502154
ENSG00000169302	STK32A	3.01663013578069	2.23782274193164E-06	0.0000654460413909155
ENSG00000165480	SKA3	-2.1089321428573	2.26218731672658E-06	0.0000659384316379638
ENSG00000166793	YPEL4	4.56431885655985	2.26185654333178E-06	0.0000659384316379638
ENSG00000165304	MELK	-1.57974578565783	0.0000022708935850127	0.0000660822488741735
ENSG00000105419	MEIS3	1.66513857792818	2.29679057096052E-06	0.0000666145318246464
ENSG00000214575	CPEB1	2.21757114046866	0.0000022938086764343	0.0000666145318246464
ENSG00000114646	CSPG5	2.2305314936106	2.32188543318057E-06	0.000067231056228855
ENSG00000104320	NBN	-2.06210953461577	2.33513830113001E-06	0.00006750322237491
ENSG00000186185	KIF18B	-2.06303184209188	2.42893723863147E-06	0.0000700990486760234
ENSG00000112531	QKI	-1.84096015510474	2.44632178601691E-06	0.0000704846464596123
ENSG00000025039	RRAGD	1.95046751984204	2.55996722033033E-06	0.0000736379405020471
ENSG00000198570	RD3	-2.29029503959547	2.57265064620317E-06	0.0000738814656068642
ENSG00000150750	POU2AF2	7.80773155697231	2.60644225159742E-06	0.0000747293868469452
ENSG00000069431	ABCC9	-4.10349280523143	2.64596333555874E-06	0.0000757385387456176
ENSG00000145604	SKP2	-1.54691037926086	2.65267328310023E-06	0.0000758067382925773
ENSG00000182253	SYNM	-2.1520882659391	0.0000027020052802861	0.0000770907630294004
ENSG00000129680	MAP7D3	-1.94853913419701	0.0000027519368259758	0.000078353703239597
ENSG00000173145	NOC3L	-1.71432745623869	2.75521641714761E-06	0.000078353703239597
ENSG00000213088	ACKR1	7.88079172469707	2.86491315509348E-06	0.0000813412457875648
ENSG00000215644	GCGR	5.07578846526609	2.97545535968486E-06	0.0000843430857458889
ENSG00000100077	GRK3	-1.52016328048082	3.04605376080924E-06	0.0000862047977089763
ENSG00000103546	SLC6A2	-2.20145038254498	3.05996185505153E-06	0.0000864587286722464
ENSG00000134285	FKBP11	1.97138660842517	3.13193322686651E-06	0.0000882077271193691
ENSG00000160469	BRSK1	2.05457753003152	3.13045040396172E-06	0.0000882077271193691
ENSG00000108932	SLC16A6	4.91418722041352	3.18785119264095E-06	0.0000896384866656247
ENSG00000100592	DAAM1	1.61884531505725	3.21004892718132E-06	0.000090118008183273
ENSG00000138759	FRAS1	-2.09795470070881	3.22655140215855E-06	0.0000904363639408216
ENSG00000107105	ELAVL2	2.14039608201014	3.28506767229552E-06	0.0000919009660925423
ENSG00000260577		5.77719231297933	0.0000032892970510346	0.0000919009660925423
ENSG00000171517	LPAR3	-5.42024248547071	3.36416910336541E-06	0.0000938431757209479
ENSG00000226950	DANCR	-2.04560616160938	3.37333854581232E-06	0.0000939493555572976
ENSG00000144485	HES6	1.59871546071219	3.39994113520313E-06	0.0000945399504864895
ENSG00000174939	ASPHD1	2.04477739207812	3.45099007162614E-06	0.0000958073598648919
ENSG00000177182	CLVS1	4.69507721203265	3.48603980643235E-06	0.0000966272869131043
ENSG00000183248	PRR36	1.99790885739795	3.55064016284352E-06	0.000098262423969499
ENSG00000044574	HSPA5	-1.40899261637275	3.56074542025817E-06	0.0000983866534259978
ENSG00000105290	APLP1	1.61897552316347	3.72620900813733E-06	0.000102634794661242
ENSG00000164109	MAD2L1	-1.46759255718734	3.72118329518078E-06	0.000102634794661242
ENSG00000226070	LINC00951	7.75025900843763	3.74261187457452E-06	0.000102924764236729
ENSG00000080986	NDC80	-1.69139124282516	3.79952541009369E-06	0.00010432615381508
ENSG00000116981	NT5C1A	-4.81723500923799	3.81192598346327E-06	0.000104502847227401
ENSG00000163882	POLR2H	-1.51676730517802	3.82826796501834E-06	0.000104786872204986
ENSG00000107438	PDLIM1	-2.42077306205459	0.0000038579757219912	0.000105271057161747
ENSG00000289089		-2.49970112709054	3.85607668255194E-06	0.000105271057161747
ENSG00000177576	C18orf32	2.38302452882332	3.97792720867653E-06	0.000108305339814904
ENSG00000204060	FOXO6	3.17066732186034	3.98154120566265E-06	0.000108305339814904
ENSG00000140534	TICRR	-2.18710105940171	4.02386026268978E-06	0.000109286797026046
ENSG00000008056	SYN1	2.12133707469358	4.07647280885085E-06	0.000110544350875308
ENSG00000283023		2.7315908195348	4.09461126587675E-06	0.0001108646061138
ENSG00000070404	FSTL3	2.1537572586447	0.0000041157923901826	0.000111266128227189
ENSG00000116729	WLS	-1.92264500781867	4.13598146873585E-06	0.000111311875602952
ENSG00000149294	NCAM1	1.47656160194702	4.13654703833324E-06	0.000111311875602952
ENSG00000198853	RUSC2	1.96202037750679	0.0000041350057140303	0.000111311875602952
ENSG00000225663	MCRIP1	1.81069639702605	4.14447427344735E-06	0.000111354141598544
ENSG00000180155	LYNX1	2.64845401801896	0.0000041806515024049	0.000112154139386109
ENSG00000225828	FAM229A	2.33343686168864	4.20148063162466E-06	0.000112540577530277
ENSG00000075239	ACAT1	-1.4841040043174	4.23361214794437E-06	0.000113228118485022
ENSG00000137218	FRS3	1.88943029998453	4.24934866435148E-06	0.000113475746801996
ENSG00000165609	NUDT5	-1.93276343500507	0.0000042642295600708	0.000113699807356652
ENSG00000113810	SMC4	-1.57863797402453	4.29289450185401E-06	0.000114116731234414
ENSG00000235448	LURAP1L-AS1	4.08015464636547	4.28834259909157E-06	0.000114116731234414
ENSG00000180884	ZNF792	-2.56739326135847	4.30432508658782E-06	0.000114247222525523
ENSG00000106025	TSPAN12	-2.75304760399507	4.37991278864622E-06	0.000116077628186845
ENSG00000185559	DLK1	-1.60837036954222	4.41307720552247E-06	0.000116779888952179
ENSG00000114923	SLC4A3	2.30494850453859	4.50923025246637E-06	0.000119144337198651
ENSG00000152767	FARP1	1.84621503725029	0.0000046522114669243	0.000122737109152982
ENSG00000204248	COL11A2	3.66844174314977	4.85404072791793E-06	0.000127869301461152
ENSG00000144218	AFF3	2.25780754351127	4.87101371621829E-06	0.00012812375117224
ENSG00000122034	GTF3A	-1.44799729668837	4.90756431741475E-06	0.000128891621757828
ENSG00000048828	FAM120A	-1.4964234059272	4.92622012985184E-06	0.000129187910531055
ENSG00000033627	ATP6V0A1	1.60970403250623	5.00108042603691E-06	0.000130955047688064
ENSG00000163683	SMIM14	1.57347189528395	5.02680659027264E-06	0.000131432235594621
ENSG00000142731	PLK4	-1.61928691617318	5.06937046042405E-06	0.000132347588264841
ENSG00000183077	AFMID	-1.68566461776425	5.08503792387258E-06	0.000132559068973809
ENSG00000144406	UNC80	1.98685787359088	5.09701595206778E-06	0.000132673886253081
ENSG00000118004	COLEC11	-1.63865157908781	5.14804069910092E-06	0.000133803229921142
ENSG00000000003	TSPAN6	-1.51718302012491	5.25945767161928E-06	0.000136496562209521
ENSG00000213585	VDAC1	-1.67865034880898	5.32107707702138E-06	0.00013789146188648
ENSG00000142856	ITGB3BP	-1.92158152613968	5.33585082944393E-06	0.000138070066218905
ENSG00000147724	FAM135B	7.62873711559932	5.42227714208301E-06	0.000139893153129617
ENSG00000279339		3.56465659147101	5.41870217112732E-06	0.000139893153129617
ENSG00000152076	CCDC74B	-2.63287192625544	5.43261705547793E-06	0.000139953802320386
ENSG00000137699	TRIM29	-4.98212107874983	5.45111383791345E-06	0.000140224100165298
ENSG00000130758	MAP3K10	2.20159507048532	0.0000056164877935101	0.000144266324291364
ENSG00000228400	CNTNAP5-DT	7.23257635168257	5.78973757864778E-06	0.00014849871581662
ENSG00000136367	ZFHX2	2.02770300253923	5.82944458768995E-06	0.000149298553051392
ENSG00000152804	HHEX	2.53038256558627	5.92793227956052E-06	0.000151599295873491
ENSG00000180817	PPA1	-1.47938150670098	5.98539480990189E-06	0.000152845694285512
ENSG00000173068	BNC2	5.07414846573922	6.01804997069939E-06	0.000153455894303802
ENSG00000152214	RIT2	7.57761377503998	6.09098128053138E-06	0.000155089840221437
ENSG00000156103	MMP16	-1.76791939639741	6.12688580917939E-06	0.000155777627874027
ENSG00000095587	TLL2	6.82693221028046	6.18251353180634E-06	0.000156600291859943
ENSG00000114251	WNT5A	2.79544733283972	6.18458754974027E-06	0.000156600291859943
ENSG00000261115	TMEM178B	5.83873408605968	0.0000061860601648065	0.000156600291859943
ENSG00000175183	CSRP2	-1.46744225843094	6.23142997730845E-06	0.00015752119818541
ENSG00000176171	BNIP3	-1.64740217245797	6.31610032165494E-06	0.00015921321767556
ENSG00000203930	LINC00632	2.19690545997014	6.31654220142219E-06	0.00015921321767556
ENSG00000283183	LOC105374338	7.56898366896621	6.37647585051906E-06	0.00016049296544453
ENSG00000164611	PTTG1	-1.59958974888719	6.50922492504157E-06	0.000163599142377157
ENSG00000072041	SLC6A15	-1.82205485982406	6.55077511488249E-06	0.000163937826375016
ENSG00000135643	KCNMB4	1.83472585044951	6.54508152862272E-06	0.000163937826375016
ENSG00000182158	CREB3L2	-1.71248135751262	6.53229409855699E-06	0.000163937826375016
ENSG00000119969	HELLS	-1.53291762742032	6.62865934682955E-06	0.000165650291637318
ENSG00000132341	RAN	-1.35194497406081	0.0000067276482105887	0.000167884531842013
ENSG00000160716	CHRNB2	1.75955488611733	6.80009291960604E-06	0.000169450964104778
ENSG00000100196	KDELR3	-3.49971101786493	0.0000069635963983235	0.000173278809241237
ENSG00000132386	SERPINF1	-2.05676115240146	6.97438621553621E-06	0.000173301131523069
ENSG00000134291	TMEM106C	-1.65843204105792	6.99761602519565E-06	0.000173632064489203
ENSG00000172340	SUCLG2	-2.15703964641153	7.09767612277073E-06	0.000175865757169304
ENSG00000019505	SYT13	6.75032724210713	7.17691988983424E-06	0.000177578082810899
ENSG00000076003	MCM6	-1.5343975757628	7.32557137170987E-06	0.000180904059435584
ENSG00000130826	DKC1	-1.40525815574274	7.34232139848729E-06	0.000180904059435584
ENSG00000132437	DDC	-1.89654086221312	7.33465664781384E-06	0.000180904059435584
ENSG00000138182	KIF20B	-1.81474307155545	7.36033257535178E-06	0.000180928264350168
ENSG00000177614	PGBD5	1.91684014217221	7.36396006859628E-06	0.000180928264350168
ENSG00000171132	PRKCE	1.98963719173499	7.38976364105864E-06	0.000181307954431464
ENSG00000230453	ANKRD18B	-2.13295534504105	7.44635798220181E-06	0.000182440977807289
ENSG00000158792	SPATA2L	1.89741238909901	7.50401572235627E-06	0.000183596853944465
ENSG00000151468	CCDC3	-2.63130007081478	7.65012608728983E-06	0.000186910611990437
ENSG00000058404	CAMK2B	2.16400282054927	7.67605882221475E-06	0.00018728300619437
ENSG00000170396	ZNF804A	-2.97203257057889	7.83282758970671E-06	0.000190842105308042
ENSG00000139117	CPNE8	3.2259488914237	7.92032507396797E-06	0.000192705909230237
ENSG00000049540	ELN	-2.39408004574809	8.13303839755491E-06	0.000197606888555294
ENSG00000143850	PLEKHA6	1.44265725195277	8.30721166425098E-06	0.000201559188274721
ENSG00000205339	IPO7	-1.58016562968898	8.38322079477457E-06	0.00020312207729303
ENSG00000277200	CCDC92B	1.99527140051025	8.47015140502164E-06	0.000204944906509902
ENSG00000196584	XRCC2	-1.92600074943908	8.49698936824593E-06	0.000205310703107493
ENSG00000103034	NDRG4	1.48025998088401	8.60972159121047E-06	0.000207748075530062
ENSG00000147255	IGSF1	-1.74996422720898	8.70465092276947E-06	0.000209749759099141
ENSG00000169692	AGPAT2	-2.18494298158992	0.000008767736115518	0.000210979672076435
ENSG00000151320	AKAP6	1.83513204021096	8.81847052897072E-06	0.000211909419377927
ENSG00000077080	ACTL6B	1.61013194706033	0.0000089391304139236	0.000214514639165909
ENSG00000139182	CLSTN3	1.97216335210629	9.08300854934814E-06	0.000217669143320767
ENSG00000114554	PLXNA1	1.80871409221749	9.12329984703975E-06	0.000218336020109894
ENSG00000110841	PPFIBP1	-3.2085925205319	9.14695297349489E-06	0.00021860344091362
ENSG00000121152	NCAPH	-1.76447193396311	9.18737878062721E-06	0.000218674594400853
ENSG00000135749	PCNX2	1.76852656802071	9.17944396194758E-06	0.000218674594400853
ENSG00000170091	NSG2	1.50049165350552	9.16428561964009E-06	0.000218674594400853
ENSG00000041982	TNC	4.69309958574343	9.23450273978877E-06	0.000219497990496092
ENSG00000120594	PLXDC2	3.18312212590459	9.30000902217731E-06	0.000220755498713418
ENSG00000183779	ZNF703	5.6318765420589	9.32290925550742E-06	0.000220999626979674
ENSG00000096060	FKBP5	-1.81861720899535	0.000009364721078889	0.000221690788999969
ENSG00000182747	SLC35D3	-2.06488091392174	9.38290648515374E-06	0.000221821532802865
ENSG00000102466	FGF14	-2.44967772492647	9.56463182021092E-06	0.000225812965264764
ENSG00000064225	ST3GAL6	-1.5554898367289	0.000009842817399059	0.000232067934315903
ENSG00000115738	ID2	-1.91254001870838	9.95114279353895E-06	0.000234306612173677
ENSG00000176485	PLAAT3	2.10685971658943	0.0000100005901682632	0.000235154816869308
ENSG00000159713	TPPP3	1.51381382851696	0.0000100146211155269	0.000235169078688741
ENSG00000152642	GPD1L	-2.42503662262096	0.0000101243884029743	0.000237428428438158
ENSG00000100714	MTHFD1	-1.55222721027678	0.0000103409735348571	0.000241997560269448
ENSG00000132669	RIN2	2.2969453456505	0.0000103598545684942	0.000241997560269448
ENSG00000289210		-2.99478343448046	0.0000103606673251562	0.000241997560269448
ENSG00000141441	GAREM1	-1.61390809541782	0.0000103992055851568	0.000242251706703161
ENSG00000181938	GINS3	-1.68251330869438	0.0000103961727977212	0.000242251706703161
ENSG00000176438	SYNE3	-3.88415714079239	0.0000107064456137946	0.000248747366395827
ENSG00000274461	LINC02930	4.16087890747241	0.0000106948610103257	0.000248747366395827
ENSG00000168993	CPLX1	2.09575072048403	0.0000109323082537633	0.000253658511244272
ENSG00000162998	FRZB	-2.17805433457382	0.0000109705964225375	0.000254210195939169
ENSG00000133134	BEX2	1.41215753827603	0.0000110259400850808	0.00025515511018553
ENSG00000065609	SNAP91	1.99990391414182	0.0000111959683731071	0.000258747986754736
ENSG00000144354	CDCA7	-1.72826121991338	0.0000114428201517212	0.000264104510431953
ENSG00000110108	TMEM109	-1.73661423793456	0.0000115064477782433	0.000265223621288507
ENSG00000188130	MAPK12	1.73805466204241	0.0000117425748953347	0.000270310679390899
ENSG00000132646	PCNA	-1.34099184355368	0.0000117679486138334	0.000270539270101226
ENSG00000267632		4.66858990140445	0.0000118535191227131	0.000272082277959137
ENSG00000280294		3.6436402777667	0.0000118661297157656	0.000272082277959137
ENSG00000113396	SLC27A6	-2.92186226962196	0.0000119056365454214	0.000272631295428356
ENSG00000053108	FSTL4	5.57663507259532	0.000012089052129193	0.00027646999373264
ENSG00000166851	PLK1	-2.04024218977835	0.0000121931722916021	0.00027848760391693
ENSG00000105926	PALS2	-1.5202273910011	0.0000122857491090154	0.000280236657411109
ENSG00000119326	CTNNAL1	-1.54026280138337	0.0000124041785461947	0.000282570090731129
ENSG00000112081	SRSF3	-1.30719857762715	0.0000127383037254665	0.000289466542149734
ENSG00000127124	HIVEP3	2.54213174171453	0.0000127399648360226	0.000289466542149734
ENSG00000288701	PRRC2B	1.99778022622515	0.0000128752976902411	0.000292162519349279
ENSG00000187772	LIN28B	-1.7075564447386	0.0000131661718394114	0.00029837645314723
ENSG00000086289	EPDR1	-1.66173027307602	0.0000131878586045182	0.000298481792033527
ENSG00000271254	LOC102724250	2.09427647495841	0.000013273245395861	0.000300026726251218
ENSG00000142408	CACNG8	2.22758149093195	0.0000134245171093013	0.000303055013815386
ENSG00000143476	DTL	-1.4693386132377	0.000013757993969284	0.000310183447044939
ENSG00000173281	PPP1R3B	-2.21706070484404	0.0000138372456749281	0.000311569241302558
ENSG00000143772	ITPKB	-2.62906781475574	0.0000139485280427773	0.000313671776961968
ENSG00000166710	B2M	-1.59549268340167	0.0000140202199762319	0.000314879760953372
ENSG00000116750	UCHL5	-1.65504095655326	0.0000143297526737395	0.000321419471624287
ENSG00000265354	TIMM23	-1.34577958723586	0.0000144718923344914	0.000324192595800027
ENSG00000071539	TRIP13	-1.45683973324442	0.0000145147460961713	0.000324498724199432
ENSG00000106789	CORO2A	1.9467345375287	0.0000145411290385063	0.000324498724199432
ENSG00000186871	ERCC6L	-1.79604988502636	0.0000145321255429917	0.000324498724199432
ENSG00000166510	CCDC68	2.9789248963119	0.0000145722599185931	0.000324779706429917
ENSG00000228716	DHFR	-1.57847821425877	0.0000146703736962154	0.00032655096113126
ENSG00000152558	TMEM123	-1.92017395991891	0.0000147568111369836	0.00032764235424294
ENSG00000170893	TRH	7.40338756324911	0.0000147459845734847	0.00032764235424294
ENSG00000162623	TYW3	-1.81794277042008	0.00001484730824451	0.000329234361806741
ENSG00000066248	NGEF	3.75030054127517	0.0000150656928043315	0.000333654622688091
ENSG00000110723	EXPH5	-4.04184289779771	0.0000151277998754907	0.000334591286756808
ENSG00000124767	GLO1	-1.57487180219517	0.0000151461862311993	0.000334591286756808
ENSG00000110172	CHORDC1	-1.88852719803616	0.0000152133892950438	0.000335652586486873
ENSG00000117593	DARS2	-1.70074807369811	0.000015263632658706	0.000336337505553725
ENSG00000103064	SLC7A6	-2.28307720459011	0.0000153247391074038	0.000336461368559998
ENSG00000109805	NCAPG	-2.09814685149246	0.000015292269707643	0.000336461368559998
ENSG00000133119	RFC3	-1.62099782545149	0.000015326873622039	0.000336461368559998
ENSG00000018236	CNTN1	-1.51320897990398	0.0000154364682777994	0.000338443118010625
ENSG00000138696	BMPR1B	-1.6540578929838	0.0000155132504723506	0.000339701402218297
ENSG00000131037	EPS8L1	1.94070794236968	0.0000156243708164858	0.000341707525547063
ENSG00000066044	ELAVL1	-1.47246041147888	0.0000158981334674029	0.000347261224541103
ENSG00000136925	TSTD2	2.30740319074504	0.0000160032471433251	0.000349121897206438
ENSG00000161980	POLR3K	-1.56916240521918	0.0000162679182602073	0.00035445446776407
ENSG00000040275	SPDL1	-1.61247021294654	0.0000167700588861439	0.000364488699215221
ENSG00000102362	SYTL4	2.53951143747885	0.0000167598277562872	0.000364488699215221
ENSG00000120149	MSX2	-5.13314423482417	0.0000169125350316913	0.000367129849671831
ENSG00000197959	DNM3	3.40936223902019	0.000016995001020982	0.000368463400848468
ENSG00000007402	CACNA2D2	-1.48281487844521	0.0000170950793195787	0.00036926214490799
ENSG00000135454	B4GALNT1	1.90023107227608	0.0000170775252385159	0.00036926214490799
ENSG00000159409	CELF3	2.06974129718092	0.0000170810022445268	0.00036926214490799
ENSG00000187653		1.58433535007814	0.0000172657973675959	0.000372490441238357
ENSG00000106333	PCOLCE	-1.81391759512684	0.0000173572360761371	0.000374002535770934
ENSG00000077942	FBLN1	-1.55583074593797	0.0000174239421500643	0.00037495113751356
ENSG00000144681	STAC	-1.53707371525736	0.0000174440676489069	0.00037495113751356
ENSG00000102024	PLS3	-1.69765942460352	0.0000176471051561929	0.000378850475644838
ENSG00000114450	GNB4	-1.62630901955099	0.0000178139014681131	0.000381836151152787
ENSG00000136450	SRSF1	-1.3439976685979	0.000017856736031891	0.000381836151152787
ENSG00000182050	MGAT4C	5.48543629085154	0.0000178733670479099	0.000381836151152787
ENSG00000197275	RAD54B	-2.48647181395198	0.0000178482502765168	0.000381836151152787
ENSG00000116833	NR5A2	7.34214812858285	0.0000179185181478702	0.000382334471272095
ENSG00000092096	SLC22A17	1.77695914344597	0.000018148292698869	0.000386766169706554
ENSG00000105270	CLIP3	1.83334941931389	0.0000183800570765607	0.000391229453058554
ENSG00000136052	SLC41A2	2.32821529735408	0.0000184312322292467	0.000391842628873719
ENSG00000188486	H2AX	-1.53895768053083	0.0000186979037824623	0.000397030155710516
ENSG00000149599	DUSP15	2.70151215778781	0.0000187971855493235	0.000398655080451632
ENSG00000181458	TMEM45A	-2.17607676807028	0.0000189008396136216	0.000400368692081527
ENSG00000152270	PDE3B	-1.47145421006793	0.0000190977041767933	0.000404050219527856
ENSG00000197694	SPTAN1	1.50741407506875	0.0000193259917954507	0.000408386880907967
ENSG00000115163	CENPA	-2.04557344321973	0.0000194089495115723	0.000409645756076776
ENSG00000129646	QRICH2	2.72476712844324	0.0000195469561995827	0.000412062068236209
ENSG00000065518	NDUFB4	-1.47355474540184	0.0000197379910730779	0.000415090189217501
ENSG00000289615		7.32248377517248	0.0000197368458442933	0.000415090189217501
ENSG00000060656	PTPRU	-1.69856359488388	0.0000199887524823156	0.00041985967144509
ENSG00000131844	MCCC2	-1.89123154439757	0.0000202488240599474	0.000424813053751087
ENSG00000169744	LDB2	-3.93848006991454	0.0000204016845843534	0.000427508026972133
ENSG00000141232	TOB1	-1.5644276152425	0.0000205246614865745	0.000429571111017697
ENSG00000160050	CCDC28B	1.88806315467973	0.000020558929866156	0.000429774860853604
ENSG00000077264	PAK3	1.65454045779195	0.0000206013152511226	0.000430147604969209
ENSG00000082126	MPP4	7.31603650420161	0.0000207039039468014	0.000431774987309604
ENSG00000116260	QSOX1	1.44305519977619	0.0000207965070389338	0.000433190499771751
ENSG00000184220	CMSS1	-1.35172483517407	0.000020863779744863	0.000434075645570677
ENSG00000254505	CHMP4A	3.24387526763901	0.0000211010436502312	0.00043849120126305
ENSG00000137968	SLC44A5	2.06637620717952	0.0000211511857838266	0.000439012408247718
ENSG00000065328	MCM10	-1.55776431399393	0.0000214609293088535	0.000444914271754432
ENSG00000160789	LMNA	-1.62518650949421	0.0000218281011618882	0.000451991342971582
ENSG00000104635	SLC39A14	-1.55526230226904	0.0000221458076957478	0.000457488513224186
ENSG00000224790		3.06824565292766	0.0000221346276226635	0.000457488513224186
ENSG00000125848	FLRT3	-1.92762474947144	0.0000223646125143421	0.000461464407569193
ENSG00000087074	PPP1R15A	2.04775705988264	0.000022422174869477	0.000462107834545291
ENSG00000162728	KCNJ9	4.14525310924341	0.000022477082576033	0.000462695102898879
ENSG00000112742	TTK	-2.01246823318477	0.0000225133635749228	0.000462898008339786
ENSG00000251322	SHANK3	1.84525676387422	0.0000225824451833801	0.000463774061808269
ENSG00000228956		-2.54824517304817	0.0000228566465481182	0.00046885566069079
ENSG00000285973		3.23097223546889	0.000023123088024541	0.000473766381302817
ENSG00000186310	NAP1L3	2.25748789889337	0.0000231574802472353	0.000473916751134425
ENSG00000196781	TLE1	-1.60475875239618	0.0000232726634893315	0.00047571822521133
ENSG00000105220	GPI	-1.47592959302799	0.0000233827935825723	0.000477044393211909
ENSG00000163521	GLB1L	2.4560960686752	0.0000233920044393783	0.000477044393211909
ENSG00000185386	MAPK11	1.75104742936594	0.0000238179399778074	0.000485165898292129
ENSG00000184524	CEND1	1.75821236283264	0.0000238958842707313	0.000485624246699155
ENSG00000259683		3.05556529777861	0.0000238737267918096	0.000485624246699155
ENSG00000175727	MLXIP	1.48647339149171	0.0000241851262230223	0.000490932840295371
ENSG00000255672		-2.96187783648356	0.0000242455792082048	0.000491590343251542
ENSG00000185630	PBX1	1.40568306848421	0.0000249755504109737	0.000505805424392414
ENSG00000253729	PRKDC	-1.37801020849355	0.000025055314447439	0.000506834871235839
ENSG00000176014	TUBB6	-1.95624172119134	0.0000251777690518509	0.000508724519319866
ENSG00000197989	SNHG12	-2.26902097442924	0.0000253079143808495	0.000510177265965157
ENSG00000286214		3.77220890118554	0.0000252970652563501	0.000510177265965157
ENSG00000264745	TTC39C-AS1	4.54592449264187	0.0000259637120146378	0.00052279575525566
ENSG00000164604	GPR85	2.08950158534588	0.0000260367280231436	0.000523664066026899
ENSG00000184164	CRELD2	-1.67621411048314	0.0000260684536619492	0.00052370088446104
ENSG00000135476	ESPL1	-1.7528936437006	0.0000267180732688735	0.000536136549283077
ENSG00000162951	LRRTM1	2.66689112973309	0.0000275773833805605	0.000552114973783609
ENSG00000203867	RBM20	1.49211536534672	0.0000275772856790843	0.000552114973783609
ENSG00000171224	FAM241B	1.65071331487819	0.0000276763041446168	0.000553462894983329
ENSG00000068971	PPP2R5B	2.08379712416365	0.0000277169587106434	0.000553643879923662
ENSG00000184743	ATL3	-1.38426244196707	0.0000279125435115539	0.000556915646053987
ENSG00000189056	RELN	1.61566768300202	0.0000280073120229676	0.000558170753149427
ENSG00000145050	MANF	-1.361206211644	0.0000281628386610524	0.00056063250870945
ENSG00000130643	CALY	1.88278024585056	0.0000284487740178712	0.000565681751697013
ENSG00000135924	DNAJB2	1.5351973397698	0.0000286386436340812	0.000568811518346752
ENSG00000054793	ATP9A	1.45336703473781	0.0000289079183841803	0.000573509529166557
ENSG00000137460	FHDC1	3.39411962937503	0.0000293011973548198	0.000580654270658069
ENSG00000148700	ADD3	1.36612023586088	0.0000295312770739187	0.000584552442690292
ENSG00000167889	MGAT5B	2.24986406168878	0.0000296071808665684	0.000585393447427252
ENSG00000231412		7.35378013058709	0.0000302197909190231	0.000596832353235001
ENSG00000122884	P4HA1	-1.53462266223467	0.0000303330476355271	0.000598394514053112
ENSG00000100065	CARD10	4.6125020730144	0.0000303923256133712	0.000598889493920177
ENSG00000137693	YAP1	-3.09602554992671	0.0000306834645320318	0.000603947114238351
ENSG00000204054		1.88049611162676	0.0000310240591213092	0.000609965732533215
ENSG00000171130	ATP6V0E2	1.68876554198326	0.0000316900429202362	0.000621664246222505
ENSG00000177511	ST8SIA3	1.38373023629843	0.0000316727409278464	0.000621664246222505
ENSG00000100299	ARSA	1.78660356074813	0.0000320374860745671	0.000627777048159134
ENSG00000069849	ATP1B3	-1.42217828845805	0.0000323461321656954	0.000633116808132571
ENSG00000258675		5.50342580147	0.0000325828021841346	0.000637037420381328
ENSG00000162426	SLC45A1	2.36632577017455	0.000032619362411657	0.000637041238269128
ENSG00000112118	MCM3	-1.26350322703617	0.0000327130786368149	0.000637450179710481
ENSG00000135045	C9orf40	-1.85929901763828	0.0000327078517025436	0.000637450179710481
ENSG00000167107	ACSF2	-2.3540270786457	0.0000327961511702358	0.000638358862444656
ENSG00000154358	OBSCN	1.976167899753	0.0000333390831245211	0.000648206501859446
ENSG00000076043	REXO2	-1.55930705358205	0.0000337409450779364	0.000654566861434429
ENSG00000100097	LGALS1	-1.40371883200014	0.000033736232800313	0.000654566861434429
ENSG00000162105	SHANK2	4.7832013475391	0.0000339010432721618	0.000656219310543348
ENSG00000182512	GLRX5	-1.4567117116475	0.0000338843169274305	0.000656219310543348
ENSG00000140538	NTRK3	7.22299066005193	0.0000339673242196322	0.000656776584635229
ENSG00000135472	FAIM2	1.90460370432232	0.0000342375217270489	0.000661271119751315
ENSG00000173141	MRPL57	-1.36961150177538	0.000034400417801285	0.000663316377336941
ENSG00000237187	NR2F1-AS1	1.41329964470677	0.0000344191452791003	0.000663316377336941
ENSG00000137868	STRA6	-1.58899323670388	0.0000346441820933279	0.000666919540561449
ENSG00000121297	TSHZ3	1.57743737471571	0.0000347382322415384	0.000667995996056279
ENSG00000272168		1.39330795288998	0.000034908442203988	0.000670532994001603
ENSG00000104112	SCG3	1.21579652567493	0.0000361679857346409	0.000693965798575508
ENSG00000185634	SHC4	2.74371713075849	0.0000366858447839244	0.000703131979129965
ENSG00000100284	TOM1	1.76571479508524	0.0000368844538783543	0.000706165970536624
ENSG00000141753	IGFBP4	-1.51123248271912	0.0000371745697958557	0.000710479666092824
ENSG00000184445	KNTC1	-1.3556162095185	0.0000371908810256376	0.000710479666092824
ENSG00000187837	H1-2	-1.98989718615007	0.0000375040633422166	0.000715619855299845
ENSG00000270090		6.57072435471012	0.0000375416512741499	0.000715619855299845
ENSG00000123892	RAB38	-4.99506284639688	0.0000378267565664939	0.000720270784273739
ENSG00000167065	DUSP18	2.53374836193935	0.0000384921219696148	0.000732144400286333
ENSG00000116898	MRPS15	-1.67541880718552	0.00003943780086064	0.00074931821635216
ENSG00000164398	ACSL6	3.78552389591811	0.0000398953367420414	0.000757190150646892
ENSG00000105767	CADM4	1.40577251250174	0.0000400509588065575	0.000758055393753536
ENSG00000133773	CCDC59	-1.46421077098584	0.000039990029564843	0.000758055393753536
ENSG00000157514	TSC22D3	1.5334938353153	0.0000400707440698581	0.000758055393753536
ENSG00000082014	SMARCD3	2.7656484543878	0.0000402393451392691	0.000760423784411776
ENSG00000131876	SNRPA1	-1.39090538449691	0.000040370698575025	0.000761263614248965
ENSG00000171862	PTEN	-1.50062877615043	0.0000403281318199174	0.000761263614248965
ENSG00000273820	USP27X	2.17093112050019	0.0000405139143019034	0.000763142742731983
ENSG00000136933	RABEPK	-1.58058638981239	0.0000408413263165616	0.00076848373191571
ENSG00000006047	YBX2	1.71975761408142	0.0000410559644416836	0.000771075969965227
ENSG00000101187	SLCO4A1	-2.16513700499799	0.0000410671240996436	0.000771075969965227
ENSG00000148730	EIF4EBP2	-1.2158506417017	0.0000419552630608531	0.000786908242291248
ENSG00000070831	CDC42	2.26065727865057	0.0000422596592087644	0.000791769743335974
ENSG00000272341		3.31557204864773	0.0000425255122929334	0.000795899491824367
ENSG00000226328	NUP50-DT	2.34181258380073	0.0000426113369360845	0.000796654642952324
ENSG00000197461	PDGFA	3.71195166428008	0.0000434724193511258	0.000811886825365695
ENSG00000163808	KIF15	-1.76996403109934	0.0000439037875467596	0.000819069808566704
ENSG00000089006	SNX5	-1.55978104239418	0.0000443509146893479	0.00082653119524255
ENSG00000079156	OSBPL6	1.67122213438309	0.0000446162802666174	0.00083059298375197
ENSG00000115935	WIPF1	-1.44771564592966	0.000044878692793675	0.000834591231804244
ENSG00000064547	LPAR2	1.54936197830012	0.0000452179133730353	0.000839653946539044
ENSG00000184602	SNN	1.69586543319133	0.0000452467933287394	0.000839653946539044
ENSG00000166483	WEE1	-1.78791583093914	0.000045461922344319	0.00084275339219871
ENSG00000035499	DEPDC1B	-1.702230406318	0.0000457812254312129	0.000847096195854575
ENSG00000236609	ZNF853	1.55721759084797	0.0000457929042969679	0.000847096195854575
ENSG00000291113	LOC728554	-1.72226896706648	0.0000459163261675263	0.000848483335234943
ENSG00000109519	GRPEL1	-1.61634286266513	0.0000461360564239499	0.000851645349246317
ENSG00000136717	BIN1	1.41929749279408	0.0000465019615105828	0.000857496170255147
ENSG00000134343	ANO3	3.05595889542475	0.0000471246173757716	0.000868064192627516
ENSG00000283154	SCHIP1	4.94785342857725	0.0000472128104984829	0.000868775225118091
ENSG00000111348	ARHGDIB	-4.49398966367074	0.0000473761268489745	0.000870865676957331
ENSG00000142046	TMEM91	2.21559294737285	0.0000482031123734172	0.00088513849324688
ENSG00000007968	E2F2	-1.56744718264004	0.0000487547822515414	0.000894331178515708
ENSG00000258405	ZNF578	1.79707318761411	0.0000489009106937488	0.00089607338235679
ENSG00000114019	AMOTL2	1.69716123487765	0.0000494295308701086	0.000903602624642318
ENSG00000130529	TRPM4	2.40208268792923	0.0000493924696803595	0.000903602624642318
ENSG00000160193	WDR4	-1.97716545772313	0.0000494665439566151	0.000903602624642318
ENSG00000127418	FGFRL1	-4.637904581344	0.0000496422058644066	0.000904924206381555
ENSG00000132383	RPA1	-1.29025758483959	0.0000495998484013384	0.000904924206381555
ENSG00000128059	PPAT	-1.50489410968783	0.0000503685172472463	0.000917209651909835
ENSG00000196167	COLCA1	6.31371781111084	0.0000507382646759476	0.000922983302796729
ENSG00000154839	SKA1	-1.66153562517911	0.0000509050374714245	0.000925056479693376
ENSG00000123136	DDX39A	-1.73325130209464	0.0000509645093656641	0.000925177487116792
ENSG00000228709		-2.09591024301369	0.0000511887486430864	0.00092828623056893
ENSG00000135346	CGA	4.13153040903592	0.0000516641900037757	0.000935939276614419
ENSG00000087253	LPCAT2	-2.1189407300193	0.0000530108454362073	0.000959342965239131
ENSG00000185432	TMT1A	-1.67594683612752	0.0000534796413988213	0.000966828026857122
ENSG00000163995	ABLIM2	2.43629063856124	0.0000538188540878211	0.000971957408155103
ENSG00000162512	SDC3	1.62067044831283	0.0000546591829439927	0.00098611695861263
ENSG00000136492	BRIP1	-1.94012579111016	0.0000549423694252004	0.000990206201224959
ENSG00000153179	RASSF3	-1.53859518762767	0.0000550147333744385	0.000990491366139171
ENSG00000160113	NR2F6	-1.3568066001852	0.0000551230064383689	0.000991421793416166
ENSG00000273188		4.14046744629614	0.0000556969860958133	0.00100071774607842
ENSG00000178233	TMEM151B	3.02047229901052	0.0000560156475168335	0.0010054120012294
ENSG00000117395	EBNA1BP2	-1.34056241152584	0.0000565387266397184	0.00101376193784502
ENSG00000119471	HSDL2	-1.71708939295269	0.0000567155346190378	0.00101589236754223
ENSG00000223764	LINC02593	-3.49855933564407	0.0000570803660481127	0.00102138289318778
ENSG00000059573	ALDH18A1	-1.37201943115478	0.0000571750460775649	0.00102203311957835
ENSG00000125772	GPCPD1	1.628360503192	0.0000584214481824058	0.00104324865367929
ENSG00000137825	ITPKA	2.48865169630839	0.000058625346308651	0.00104582364219445
ENSG00000066855	MTFR1	-1.93269745793456	0.0000589822195599526	0.00105041799749732
ENSG00000151725	CENPU	-1.37632233549978	0.0000590095181605072	0.00105041799749732
ENSG00000165795	NDRG2	2.16650031832051	0.0000590627770027891	0.00105041799749732
ENSG00000063660	GPC1	1.80473261672451	0.0000594211989356857	0.00105465102629721
ENSG00000280248		4.09293829922268	0.0000593653791483228	0.00105465102629721
ENSG00000188573	FBLL1	1.56797076233644	0.0000595104395793872	0.00105516587100375
ENSG00000101665	SMAD7	-2.23272886920396	0.000059807527054059	0.0010593612324904
ENSG00000251615		3.53417046573599	0.0000612062345865664	0.00108304122978532
ENSG00000123179	EBPL	-1.32642483345593	0.0000615391902451271	0.00108783404108389
ENSG00000048162	NOP16	-1.4375574508718	0.0000616815372391449	0.00108925117878563
ENSG00000155660	PDIA4	-1.30647134200075	0.0000627747344421081	0.00110743987709653
ENSG00000139354	GAS2L3	-1.6040857481232	0.0000631087220442558	0.001112211863955
ENSG00000148773	MKI67	-1.52999589998576	0.000063311535735877	0.00111466480705637
ENSG00000111666	CHPT1	-1.95850586461488	0.0000636522670159981	0.00111953856785768
ENSG00000289234	ZNF496-DT	1.82522010881631	0.0000637452728540087	0.00112004983937465
ENSG00000241990		-3.98138401660384	0.00006392348968444	0.00112205580389982
ENSG00000133083	DCLK1	1.4459242896203	0.0000647467107363965	0.00113536824692712
ENSG00000138160	KIF11	-1.4597663856289	0.0000651827339486846	0.00114187113331306
ENSG00000116678	LEPR	-1.63990019536313	0.0000653409323393959	0.00114349895376777
ENSG00000109956	B3GAT1	3.24201818461721	0.0000656427347735429	0.00114763415944404
ENSG00000101298	SNPH	3.04468993065069	0.0000660036656010181	0.00115279383250113
ENSG00000120802	TMPO	-1.41836189572434	0.0000666357631802705	0.00116076215305698
ENSG00000125354	SEPTIN6	1.23143355032464	0.0000666586782723668	0.00116076215305698
ENSG00000167397	VKORC1	-1.63224747906985	0.0000665714382079886	0.00116076215305698
ENSG00000135111	TBX3	-1.37917754214049	0.000067201259872018	0.00116904833211322
ENSG00000058804	NDC1	-1.34054480990961	0.0000674705705360199	0.00117256890342261
ENSG00000101115	SALL4	-3.56468479022099	0.0000682037977603111	0.00118413689709131
ENSG00000279278		3.55411339313313	0.000069133378282856	0.00119908764431591
ENSG00000137959	IFI44L	7.15142884715027	0.0000702642624169838	0.00121675084903623
ENSG00000186409	CCDC30	1.89631670670142	0.0000702906644151537	0.00121675084903623
ENSG00000115297	TLX2	-1.39887410618637	0.0000703850176890829	0.00121718138191249
ENSG00000140691	ARMC5	1.88175043378781	0.0000720373125937707	0.00124452627417917
ENSG00000197054	ZNF763	2.80362594570784	0.0000725272082790071	0.00125175530505581
ENSG00000165704	HPRT1	-1.39266639427427	0.0000732260715496587	0.00126257315099106
ENSG00000163462	TRIM46	1.50017759932361	0.000073899703012364	0.00127293510065938
ENSG00000234964		-1.50448127206769	0.0000742517987836519	0.00127703459918251
ENSG00000260077		2.61330288396808	0.0000742834944952039	0.00127703459918251
ENSG00000156687	UNC5D	4.65015299151931	0.0000745276467153454	0.00127872215000923
ENSG00000213888		1.85991531606499	0.0000744649561375974	0.00127872215000923
ENSG00000128283	CDC42EP1	3.53468599764951	0.0000755379715511544	0.00129478883134356
ENSG00000186298	PPP1CC	-1.18291224778449	0.0000757646266424178	0.00129740442768512
ENSG00000143333	RGS16	1.34635815286479	0.0000788731954401366	0.00134931702902374
ENSG00000107864	CPEB3	2.10270245084035	0.0000790899459447241	0.00135170504688749
ENSG00000205593	DENND6B	2.25077193064661	0.0000801766283891964	0.00136894169212665
ENSG00000213722	DDAH2	1.36766012057785	0.0000811500217469362	0.00138421234757822
ENSG00000020922	MRE11	-1.51096312008407	0.0000828188058018621	0.00141130334633951
ENSG00000135185	TMEM243	-2.00548155341879	0.0000829696598099959	0.00141250000053597
ENSG00000119899	SLC17A5	1.68464654028793	0.0000833559229199549	0.00141632304336738
ENSG00000124151	NCOA3	1.68961302790022	0.0000832774461110333	0.00141632304336738
ENSG00000151503	NCAPD3	-1.50179662584002	0.0000835851354786586	0.00141884147608056
ENSG00000149554	CHEK1	-1.37847077665386	0.0000841511396457471	0.00142706647077851
ENSG00000164284	GRPEL2	-1.39840304805342	0.0000845017528876815	0.00143162640917447
ENSG00000160131	VMA21	-1.25416480687149	0.0000850480286799521	0.00143948924291343
ENSG00000144724	PTPRG	1.54253789360908	0.0000855635769749606	0.00144681731799938
ENSG00000128944	KNSTRN	-1.50093473945648	0.0000857289223249045	0.00144682009757965
ENSG00000221968	FADS3	1.70762658355789	0.0000856800364692374	0.00144682009757965
ENSG00000115825	PRKD3	-1.32819597119921	0.0000861925955500696	0.00145238605461748
ENSG00000130522	JUND	1.59797436860361	0.0000862987668338514	0.00145238605461748
ENSG00000172889	EGFL7	-1.50911920010439	0.0000863074485019294	0.00145238605461748
ENSG00000188816	HMX2	4.69227479120023	0.0000870098298115395	0.00146280057450916
ENSG00000145819	ARHGAP26	1.50570302497143	0.0000872436349896085	0.00146532502181013
ENSG00000277972	CISD3	-1.48501438528377	0.0000876638776980752	0.00147097299761962
ENSG00000151617	EDNRA	-3.30567629635576	0.0000890883455646015	0.00149292718307901
ENSG00000214140	PRCD	-1.47741803384529	0.0000891427008505904	0.00149292718307901
ENSG00000132199	ENOSF1	-2.69827223042016	0.000089482301687926	0.00149575473374913
ENSG00000245812	LINC02202	7.07314788926926	0.0000893992476606184	0.00149575473374913
ENSG00000184613	NELL2	1.22022690837958	0.0000905860499626937	0.00151276112797566
ENSG00000070669	ASNS	2.9820262661435	0.000090902541700852	0.00151660069096717
ENSG00000261646		7.03008002995826	0.0000921447423837582	0.00153586260426135
ENSG00000166482	MFAP4	-1.76571097547303	0.0000923443570658035	0.00153729233559356
ENSG00000173208	ABCD2	-2.68556790784565	0.0000924284791185529	0.00153729233559356
ENSG00000284735		2.84297075057068	0.0000924937847765505	0.00153729233559356
ENSG00000105855	ITGB8	2.04905554425194	0.000093431927656782	0.00155141280444693
ENSG00000137831	UACA	-2.06023620494333	0.0000946778784465161	0.00157061276006257
ENSG00000198010	DLGAP2	6.96626558627585	0.0000952848884025264	0.00157918701517073
ENSG00000078549	ADCYAP1R1	-2.28942722672051	0.0000953811737256945	0.00157928865909898
ENSG00000080839	RBL1	-1.66928483399242	0.0000959246573315682	0.00158678767434789
ENSG00000198554	WDHD1	-1.52459460620931	0.0000961080918298104	0.00158832221950436
ENSG00000158560	DYNC1I1	3.2016780721594	0.000096550926530172	0.00159413678695151
ENSG00000140859	KIFC3	2.0129840063282	0.0000966526355521788	0.00159431343653773
ENSG00000074211	PPP2R2C	6.93962232958855	0.0000976029650639688	0.00160847482783688
ENSG00000139350	NEDD1	-1.54272075268837	0.0000987576636244445	0.00162597439038818
ENSG00000079739	PGM1	-1.25781495206435	0.0000990521804793648	0.00162929211045776
ENSG00000114315	HES1	1.94714013918975	0.0000993680100070673	0.00163295384550075
ENSG00000152601	MBNL1	-1.51128880292014	0.000100697017601282	0.00165324306873407
ENSG00000149257	SERPINH1	-1.46599895451648	0.000101614211370489	0.00166673947077549
ENSG00000182307	C8orf33	-1.30698766915705	0.000102635258569019	0.00168191249729848
ENSG00000046647	GEMIN8	-1.4453503546594	0.000103109376563241	0.00168810285853724
ENSG00000106991	ENG	-3.75169541707743	0.000103825407378489	0.00169823854944572
ENSG00000108176	DNAJC12	-1.43287692571656	0.000104320875169858	0.0017047510179343
ENSG00000233006	MIR3936HG	2.47731146338881	0.000105499135712806	0.00172239875062156
ENSG00000117592	PRDX6	-1.22542803474039	0.000106388972157171	0.00173530913803474
ENSG00000137563	GGH	-1.38317721696283	0.000108020674305868	0.00175864885919162
ENSG00000164104	HMGB2	-1.2213098736473	0.000107923118575727	0.00175864885919162
ENSG00000239887	C1orf226	2.07068850243928	0.000108333552932844	0.0017621050884657
ENSG00000143479	DYRK3	-1.54886670358746	0.000108618273212301	0.00176346145517432
ENSG00000166896	ATP23	-2.69730707455416	0.000108604609052812	0.00176346145517432
ENSG00000140451	PIF1	-2.49747006880966	0.000109482331745916	0.00177584396993052
ENSG00000162607	USP1	-1.49039863429525	0.000110117062088182	0.00178448722817832
ENSG00000289840		2.0184620467085	0.000111501836545108	0.00180525801533937
ENSG00000148187	MRRF	-1.60692944925185	0.00011262031436707	0.00182168297976208
ENSG00000049759	NEDD4L	1.35837882776129	0.000112815501486117	0.00182315678508652
ENSG00000183527	PSMG1	-1.24636053290469	0.000113166368901419	0.00182714142895397
ENSG00000185008	ROBO2	-1.58441444775679	0.000113558874668555	0.00183098395204528
ENSG00000279532		3.09173572234616	0.000113613400837608	0.00183098395204528
ENSG00000137802	MAPKBP1	1.93913277163602	0.000114991853954461	0.0018514956779175
ENSG00000188229	TUBB4B	-1.67625779655893	0.000115318213512921	0.00185334354524711
ENSG00000188859	FAM78B	1.71115694915629	0.000115228856926486	0.00185334354524711
ENSG00000108561	C1QBP	-1.27097919689859	0.000115466694838271	0.00185402892775145
ENSG00000008282	SYPL1	-1.48437363952611	0.000116104329713574	0.00186256011714504
ENSG00000138646	HERC5	-1.53581605595909	0.00011751891534783	0.00188180654393354
ENSG00000186470	BTN3A2	-1.90221985790145	0.000117505517789355	0.00188180654393354
ENSG00000104626	ERI1	-1.52697139282455	0.000117971233511192	0.00188732426360645
ENSG00000143401	ANP32E	-1.45257494221438	0.000118665742533203	0.00189670299059913
ENSG00000143179	UCK2	-1.37351985815417	0.000118788737357728	0.00189693810486115
ENSG00000114626	ABTB1	1.85726160507811	0.00011892883042374	0.00189744558411937
ENSG00000100678	SLC8A3	-4.03038128436624	0.000120381734308541	0.0019163567311264
ENSG00000136108	CKAP2	-1.58272646892539	0.000120442331371742	0.0019163567311264
ENSG00000167100	SAMD14	1.93467898642008	0.000120282880294133	0.0019163567311264
ENSG00000198546	ZNF511	-1.71833244751698	0.000120598621780887	0.00191710222899962
ENSG00000105499	PLA2G4C	6.91332170111111	0.000121073162952801	0.0019216177594798
ENSG00000162129	CLPB	-1.36843927950636	0.00012110206681503	0.0019216177594798
ENSG00000131831	RAI2	3.21199287490838	0.000121752163763717	0.00193018498173103
ENSG00000015475	BID	-1.28813967038621	0.000122561037963072	0.00193774752981687
ENSG00000112335	SNX3	-1.28178330469583	0.000122456487639374	0.00193774752981687
ENSG00000196586	MYO6	1.60058677769285	0.000122380525282936	0.00193774752981687
ENSG00000159259	CHAF1B	-1.60526843495616	0.000123074432233993	0.00194410992234003
ENSG00000178947	SMIM10L2A	2.33145700682816	0.000124302574791238	0.00196174099566928
ENSG00000181163	NPM1	-1.14820852282833	0.000126116299430369	0.00198857365744482
ENSG00000006634	DBF4	-1.6675857199469	0.000126356328475719	0.00199056669265976
ENSG00000137965	IFI44	6.05252722264127	0.000127620578613753	0.00200867681595303
ENSG00000118193	KIF14	-1.61123214872706	0.000128716281730257	0.00202410397069178
ENSG00000235904		-3.16197800987608	0.000129639907248474	0.00203679990598992
ENSG00000197013	ZNF429	1.68644585711861	0.000129972663911403	0.00204019814193545
ENSG00000177989	ODF3B	2.12372592624718	0.000130311945758399	0.00204186463845763
ENSG00000182132	KCNIP1	6.31390548546691	0.000130234844255703	0.00204186463845763
ENSG00000121579	NAA50	-1.27974757662813	0.000131026664643441	0.00204756923391953
ENSG00000152147	GEMIN6	-1.25418634688251	0.000130990179574301	0.00204756923391953
ENSG00000204370	SDHD	-1.46584329273052	0.00013096683071688	0.00204756923391953
ENSG00000110092	CCND1	-1.6433122376852	0.000131662603872101	0.00205567334637385
ENSG00000179284	DAND5	-4.10170747626426	0.000131844173508978	0.00205667518390942
ENSG00000278771	RN7SL3	2.34382979729656	0.000132702758799705	0.00206822680485163
ENSG00000116984	MTR	-1.2745537155299	0.000132851805172824	0.00206870926490447
ENSG00000173698	ADGRG2	-3.05597421405221	0.000133354229474245	0.0020746886251597
ENSG00000154319	FAM167A	-1.89989643369434	0.000133675810740303	0.00207784636428449
ENSG00000156110	ADK	-1.28519044371096	0.000133902364610576	0.00207952271564545
ENSG00000008513	ST3GAL1	2.73249823524759	0.000134353454368112	0.00208468008292346
ENSG00000171314	PGAM1	-1.91612537427886	0.00013671116355761	0.0021193859851347
ENSG00000205208	C4orf46	-1.29882444467971	0.000138878171290099	0.00215089891703767
ENSG00000285437	POLR2J3	2.36162671408921	0.000138989472204969	0.00215089891703767
ENSG00000249335		3.86862100103786	0.000140614622483638	0.00217412794057227
ENSG00000091490	SEL1L3	2.77223470101419	0.000141624331529799	0.00218780867701854
ENSG00000021645	NRXN3	4.51468510802285	0.000142909519985647	0.00220377550273641
ENSG00000286747		2.70734045189607	0.000142837284306236	0.00220377550273641
ENSG00000253537	PCDHGA7	3.03983735159245	0.00014462261569235	0.0022282312943699
ENSG00000023572	GLRX2	-1.46799475074941	0.000145471897609773	0.00223934683860106
ENSG00000130477	UNC13A	1.36274034493907	0.000145864845167166	0.00224342437018298
ENSG00000106080	FKBP14	-1.52260276300281	0.000146734353009554	0.00225404373072962
ENSG00000147874	HAUS6	-1.3398786577059	0.000146812643952649	0.00225404373072962
ENSG00000197558	SSPOP	3.43248643823869	0.000147744291315678	0.00226636120426273
ENSG00000156675	RAB11FIP1	2.95345285214437	0.000148286786510703	0.00227269284872659
ENSG00000131462	TUBG1	-1.80896349276806	0.00014860731631631	0.00227561448184363
ENSG00000173210	ABLIM3	5.24379400987031	0.00015058164563242	0.0023038334219989
ENSG00000139970	RTN1	1.13928731380753	0.0001528610089603	0.00233666592929016
ENSG00000075188	NUP37	-1.74368620967053	0.000153620990340385	0.00234087397919118
ENSG00000141543	EIF4A3	-1.32686978211121	0.000153458356971817	0.00234087397919118
ENSG00000167460	TPM4	-1.33349439894794	0.00015353322884316	0.00234087397919118
ENSG00000189266	PNRC2	-1.46029953437661	0.000153670800095323	0.00234087397919118
ENSG00000289612		3.91739328971582	0.000153914083552632	0.00234254293281929
ENSG00000187608	ISG15	6.04352648692712	0.000154149338536039	0.00234408690318953
ENSG00000104738	MCM4	-1.26463864015615	0.000155188646952348	0.00235784450764201
ENSG00000165186	PTCHD1	6.82027627365128	0.000156401944261381	0.00237216386110032
ENSG00000183715	OPCML	6.82027627365128	0.000156401944261381	0.00237216386110032
ENSG00000154229	PRKCA	-1.64481150607842	0.000158131360257981	0.00239631935034542
ENSG00000187634	SAMD11	-2.43563333070412	0.000158539290664575	0.00240042462736562
ENSG00000167508	MVD	1.58248894362383	0.000159619747622373	0.00241469666567249
ENSG00000105963	ADAP1	4.36936331299963	0.000160077243630305	0.00241952817421542
ENSG00000285857		2.88903677000091	0.000160718270773975	0.00242712298915387
ENSG00000215475	SIAH3	4.12120037486118	0.000162881103914173	0.00245766682030015
ENSG00000071246	VASH1	1.83228050323406	0.000163322541027244	0.00246008965925646
ENSG00000185477	GPRIN3	1.73457615724062	0.000163302163293973	0.00246008965925646
ENSG00000159788	RGS12	1.50113736249462	0.000163806702851608	0.00246526273243511
ENSG00000205903	ZNF316	1.3641156973924	0.000165101001819428	0.00248260888401094
ENSG00000115884	SDC1	-1.65635307015204	0.000165674540103494	0.00248909656392196
ENSG00000164163	ABCE1	-1.61375854518273	0.000166137505751502	0.0024939133039887
ENSG00000135916	ITM2C	-1.4153989703371	0.000167414167532163	0.0025087779185872
ENSG00000138376	BARD1	-1.70088552305858	0.00016735080924931	0.0025087779185872
ENSG00000127561	SYNGR3	1.4098098871137	0.000167997815062325	0.00251537241389899
ENSG00000101210	EEF1A2	1.45948420540675	0.000168798294172271	0.00252519941700243
ENSG00000171004	HS6ST2	1.28549607752804	0.000170310871391629	0.00254565345139809
ENSG00000145198	VWA5B2	3.27384810357611	0.000171027223199763	0.00255418149702766
ENSG00000060982	BCAT1	-1.25751791592022	0.000172833942534948	0.00257896508119866
ENSG00000137642	SORL1	1.78751816170857	0.000174188250844274	0.00259696151343829
ENSG00000139973	SYT16	1.57637664664793	0.000175075022257265	0.00260796278903296
ENSG00000204856	FAM216A	-1.84044348268555	0.000175537209152311	0.00261262602372998
ENSG00000140749	IGSF6	2.76641698176033	0.000176652652845744	0.00262699590199639
ENSG00000220008	LINGO3	5.26129825181232	0.000177240439089552	0.00263350128241796
ENSG00000095209	TMEM38B	-1.73704758046944	0.00017784992301095	0.00264031775534392
ENSG00000198498	TMA16	-1.52304963728695	0.000180236737835469	0.00267348617561536
ENSG00000113048	MRPS27	-1.18781078154481	0.000182574980209303	0.00270587859839811
ENSG00000258986	TMEM179	1.75512352525628	0.000184595391057992	0.00273350977223492
ENSG00000008735	MAPK8IP2	1.47998175763439	0.000185275544437745	0.00274126434751724
ENSG00000103199	ZNF500	1.78770945090234	0.000186557152065428	0.00275613067947781
ENSG00000197580	BCO2	4.09787336182305	0.000186706852869577	0.00275613067947781
ENSG00000253250	C8orf88	-2.69813739420579	0.000186752318560347	0.00275613067947781
ENSG00000224318	CHL1-AS2	6.92195582937558	0.000188298399052488	0.00277660888434469
ENSG00000144476	ACKR3	6.80254577509113	0.000189517497266376	0.00278988866984233
ENSG00000225465		2.83318366012792	0.000189467308356165	0.00278988866984233
ENSG00000067836	ROGDI	1.48107654542645	0.000189846056661334	0.00279237885860055
ENSG00000120705	ETF1	-1.20706498636988	0.000190075486458749	0.00279340803002045
ENSG00000091986	CCDC80	-1.50322391517327	0.000190564657760596	0.00279824951772852
ENSG00000054803	CBLN4	-3.02750743914096	0.000190865451268593	0.00279989447443178
ENSG00000121621	KIF18A	-1.91170793936129	0.00019099634073216	0.00279989447443178
ENSG00000122641	INHBA	2.00428548714265	0.000191167882880776	0.00280006603035571
ENSG00000109814	UGDH	-1.45726994354237	0.000191989932717704	0.00280975742802735
ENSG00000139921	TMX1	-1.52640691648289	0.000193169750826555	0.00282466418612654
ENSG00000137054	POLR1E	-1.45818703561747	0.000193508860791004	0.00282726290520167
ENSG00000104368	PLAT	1.87029814177059	0.000193690476547821	0.00282755814013727
ENSG00000288066		-1.5228862784567	0.000194173698842921	0.00283225217013346
ENSG00000171310	CHST11	1.78960331767748	0.000194344519661182	0.00283238543712528
ENSG00000177380	PPFIA3	1.55293272053881	0.00019452264215237	0.00283262480899852
ENSG00000006468	ETV1	1.41177136266583	0.000194795100682596	0.00283423635694163
ENSG00000099901	RANBP1	-1.21780201311939	0.000196959650025221	0.00286255846432242
ENSG00000266714	MYO15B	2.98365711612194	0.000197068472883482	0.00286255846432242
ENSG00000164134	NAA15	-1.19721660564899	0.000197305368759053	0.00286362506207216
ENSG00000180537	RNF182	1.33229923079347	0.000198901037858379	0.00288439435530057
ENSG00000269976		3.15865957260417	0.000200392594797754	0.00290362074083297
ENSG00000186469	GNG2	1.41053488580729	0.000201658345246572	0.00291954619175987
ENSG00000221890	NPTXR	2.42744628058589	0.000202415607094448	0.00292808968214742
ENSG00000128709	HOXD9	1.39787212726693	0.000203647423037883	0.00294347818215977
ENSG00000155052	CNTNAP5	3.72055481598587	0.000205904799545333	0.00297365233176846
ENSG00000147536	GINS4	1.60274699808649	0.000206894162477238	0.00298547935607599
ENSG00000122140	MRPS2	-1.45770329359873	0.00020764624023354	0.00299386570898037
ENSG00000158402	CDC25C	-1.70076399661072	0.00020973877876572	0.00302154928159365
ENSG00000105409	ATP1A3	1.70481575148966	0.000210217427500218	0.0030259563639678
ENSG00000103056	SMPD3	3.69517667040014	0.00021070364039654	0.00302818059183075
ENSG00000132970	WASF3	-2.3086218777677	0.00021071766990762	0.00302818059183075
ENSG00000198912	C1orf174	-1.68524012381588	0.000211379009626461	0.00303519466445602
ENSG00000141101	NOB1	-1.87825346993923	0.000214023813181234	0.00307065451212847
ENSG00000099864	PALM	1.43204744069068	0.000214246721358036	0.00307133720519646
ENSG00000134438	RAX	3.73084913456432	0.000214808341529653	0.00307687042266268
ENSG00000259439	LINC01833	-4.58389892199664	0.000216649975722474	0.00309891182808914
ENSG00000263513	FAM72C	-2.37187342175857	0.000216700935575362	0.00309891182808914
ENSG00000100749	VRK1	-1.31370284796842	0.000217339973393995	0.0031055152152659
ENSG00000199562	RNU6-37P	3.471871058276	0.000217618545830549	0.00310696143916834
ENSG00000107485	GATA3	-1.55173464271554	0.000218461051727671	0.00311645008482519
ENSG00000160161	CILP2	2.20100567228156	0.00021875365400233	0.00311808503727649
ENSG00000116161	CACYBP	-1.1653453735103	0.000219171211603053	0.00312149697956284
ENSG00000071282	LMCD1	-2.06850356601754	0.000220038081228675	0.00313129740614454
ENSG00000143340	FAM163A	1.24340946282565	0.000222004851988168	0.00315672158857851
ENSG00000147224	PRPS1	-1.31151054151474	0.000223047804137944	0.00316897926430536
ENSG00000110628	SLC22A18	2.08426513150499	0.000223489168769941	0.00317073670356475
ENSG00000122420	PTGFR	2.84252181422896	0.000223533498624413	0.00317073670356475
ENSG00000168243	GNG4	-1.11237754686897	0.000223838532509744	0.00317249467031206
ENSG00000133424	LARGE1	3.13563715409419	0.000225626378961548	0.00319524891402458
ENSG00000160325	CACFD1	1.57998298370761	0.000227127435533042	0.00321390825175107
ENSG00000270816	LINC00221	-1.40728569693701	0.000227352241116774	0.00321449278440973
ENSG00000197291	RAMP2-AS1	2.64286348760835	0.000229242802841506	0.00323860920982056
ENSG00000102048	ASB9	-5.22727058323666	0.000229627172693712	0.00324142531123969
ENSG00000109534	GAR1	-1.41075966904556	0.000229856530837605	0.00324205048889949
ENSG00000146263	MMS22L	-1.38112790653916	0.000231265710542785	0.00325930226652333
ENSG00000244879		1.24249152141589	0.000231570824945374	0.00326097886767931
ENSG00000173085	COQ2	-1.60131525857011	0.000232758678101497	0.00327507351243536
ENSG00000113108	APBB3	1.88913138935951	0.000232987199106407	0.00327565790846392
ENSG00000144821	MYH15	-2.49574461925406	0.000233390571488853	0.00327869769955231
ENSG00000173852	DPY19L1	-1.38322601842585	0.000234141113825982	0.00328660579487464
ENSG00000140743	CDR2	-1.62004517549034	0.000236236993816037	0.00331204779420754
ENSG00000287726		3.68478573668552	0.000236331758349094	0.00331204779420754
ENSG00000140263	SORD	-1.494973083124	0.000236908956502353	0.00331748289369162
ENSG00000079482	OPHN1	2.19880193385123	0.000239499166658245	0.0033466780398462
ENSG00000165806	CASP7	-2.34002213860996	0.000239290006158605	0.0033466780398462
ENSG00000198042	MAK16	-1.37544423617431	0.000239566974652765	0.0033466780398462
ENSG00000154099	DNAAF1	3.75774956244346	0.000240416867456702	0.00335587464869044
ENSG00000291117	PLEKHM1P1	2.23445792420041	0.0002413865721833	0.0033667276843209
ENSG00000056487	PHF21B	1.44786864869088	0.00024227806789109	0.00337647350303589
ENSG00000139287	TPH2	6.70146307630402	0.000243429467702433	0.00338982306455582
ENSG00000187134	AKR1C1	2.39237399745283	0.000245179320924439	0.00341147843046411
ENSG00000167657	DAPK3	1.63346496835775	0.000248211538442373	0.00345092835748689
ENSG00000163655	GMPS	-1.38433905598627	0.000249148013257714	0.00345572042458324
ENSG00000174469	CNTNAP2	1.54219202053024	0.000249092475343764	0.00345572042458324
ENSG00000227115	LINC01630	6.78165025180788	0.000248850917682404	0.00345572042458324
ENSG00000110492	MDK	1.3399725323369	0.000249557098048911	0.00345621976709582
ENSG00000120742	SERP1	-1.26858485716217	0.000249578605170465	0.00345621976709582
ENSG00000104722	NEFM	1.43961018643682	0.000253451074316795	0.00350707418632039
ENSG00000171867	PRNP	3.43408955103464	0.000253936731809938	0.00350971455963157
ENSG00000259172		4.6484833776451	0.000254042588287067	0.00350971455963157
ENSG00000197653	DNAH10	4.22322182931237	0.000255471152617513	0.00352666954417147
ENSG00000167513	CDT1	-1.42047716017607	0.000255936954893701	0.0035303177762424
ENSG00000001036	FUCA2	-1.47732293906007	0.00025684581034864	0.00354006680227181
ENSG00000128346	C22orf23	3.80625092850081	0.000260538607075571	0.00358814097385995
ENSG00000171421	MRPL36	-1.28130578542311	0.000261123531537802	0.00359337158325154
ENSG00000035928	RFC1	-1.34954094792932	0.000262525647567737	0.00360983068610017
ENSG00000170419	VSTM2A	1.36454623368246	0.000263272852756072	0.00361726575261244
ENSG00000076382	SPAG5	-1.33467898696044	0.000264093244557836	0.00362569393273055
ENSG00000251011		-3.83009431530518	0.00026618533215263	0.00365155414929504
ENSG00000183307	TMEM121B	1.81856608888895	0.000267582580193113	0.00366784948342954
ENSG00000006432	MAP3K9	1.50108510778683	0.000268666089525239	0.00367805980801457
ENSG00000197713	RPE	-1.47536109153392	0.000268747377226775	0.00367805980801457
ENSG00000132003	ZSWIM4	2.86237464697985	0.000270786897328315	0.00370307952177784
ENSG00000115363	EVA1A	4.95968927668202	0.000271188123231425	0.00370567359030273
ENSG00000113649	TCERG1	-1.18781897397414	0.000273047200546089	0.00372808913790589
ENSG00000250592		-5.08486945218027	0.000273254164463475	0.00372808913790589
ENSG00000114790	ARHGEF26	-2.94572908332839	0.000273599966343742	0.00372990210926823
ENSG00000078967	UBE2D4	-1.24238385481266	0.00027448355285288	0.00373903800845781
ENSG00000100504	PYGL	-2.18269455487312	0.000275282186709469	0.0037470033774487
ENSG00000105939	ZC3HAV1	-1.17142637765383	0.000276164586075838	0.00375402915350964
ENSG00000135596	MICAL1	1.28788711059687	0.000276441238042438	0.00375402915350964
ENSG00000184194	GPR173	1.61939133240609	0.000276332916959047	0.00375402915350964
ENSG00000249599	BMPR1B-DT	-4.14988410514902	0.000277127682750897	0.00376043589963611
ENSG00000172795	DCP2	-1.13213830538428	0.000277342725673524	0.00376044107457337
ENSG00000198088	NUP62CL	-4.33054855940437	0.000279986858699792	0.00379335637332016
ENSG00000142279	WTIP	3.15502115060995	0.000280641351150187	0.00379928530869319
ENSG00000158050	DUSP2	-5.6756226052367	0.000280922773694964	0.00380015841667056
ENSG00000117114	ADGRL2	-1.24756496795067	0.000283890431611949	0.00383733995445842
ENSG00000108691	CCL2	2.78187611929489	0.00028519004728103	0.00385010759493059
ENSG00000114200	BCHE	-1.76007979226424	0.000285933895479205	0.00385010759493059
ENSG00000118579	MED28	-1.25035681906607	0.000285549038711614	0.00385010759493059
ENSG00000178531	CTXN1	1.54193601081397	0.000285718229373996	0.00385010759493059
ENSG00000236603		-1.47018536688899	0.000285887658726515	0.00385010759493059
ENSG00000134900	TPP2	-1.64426700954925	0.000287628366535555	0.00386994909751909
ENSG00000100522	GNPNAT1	-1.39448538546435	0.000290373777074496	0.00390388935287108
ENSG00000160613	PCSK7	1.79987712369229	0.000290863571245774	0.00390448125753523
ENSG00000221953	LINC02897	2.58748507920318	0.000290764555927884	0.00390448125753523
ENSG00000142197	DOP1B	1.48483702569233	0.000291862495562944	0.00391240779917391
ENSG00000188483	IER5L	1.96301513792047	0.00029190073030713	0.00391240779917391
ENSG00000161544	CYGB	-1.8743195260604	0.000294762728077886	0.00394774730158136
ENSG00000156869	FRRS1	-3.36771801959711	0.000295928461173446	0.00396033214884372
ENSG00000163596	ICA1L	1.31501636114704	0.000297003156801749	0.00397168038233056
ENSG00000115183	TANC1	-1.34431058943662	0.000297972743528703	0.00398160680483281
ENSG00000143862	ARL8A	1.55272649207102	0.000299455954006015	0.00399837606880897
ENSG00000065150	IPO5	-1.05772836385986	0.000300254168805605	0.00400598060101797
ENSG00000072832	CRMP1	1.24964241201556	0.000301212187971339	0.00401303217905157
ENSG00000100604	CHGA	-1.41998718687159	0.000301240856002558	0.00401303217905157
ENSG00000182010	RTKN2	-1.59425101655268	0.000301697484853865	0.00401339521670583
ENSG00000185420	SMYD3	-1.46562688932474	0.000301726310103984	0.00401339521670583
ENSG00000113356	POLR3G	-1.75902371846864	0.000302172210267633	0.00401587743815416
ENSG00000175868	CALCB	1.79913318174305	0.000302371408889447	0.00401587743815416
ENSG00000163002	NUP35	-1.49073189978598	0.000305029190453573	0.00404810708967098
ENSG00000051523	CYBA	-1.6406279934331	0.000305977658442824	0.00405762045465662
ENSG00000168702	LRP1B	6.70696680422038	0.000306729489507682	0.00406451376489832
ENSG00000197771	MCMBP	-1.31777050515372	0.000308754625793623	0.00408825663994912
ENSG00000137812	KNL1	-1.38824771978588	0.000310068123392781	0.00409945161176961
ENSG00000169714	CNBP	-1.09720358207575	0.000309991256998019	0.00409945161176961
ENSG00000088756	ARHGAP28	-1.87175321564088	0.000310976675961381	0.00410836305391513
ENSG00000169432	SCN9A	1.58186068777734	0.000314925487974739	0.00415739615549471
ENSG00000130766	SESN2	1.71188773255276	0.00031754708861918	0.00418884781508343
ENSG00000160208	RRP1B	-1.2135008135807	0.000322168804647486	0.00424428208510707
ENSG00000166788	SAAL1	-1.26405676167589	0.000322233997784702	0.00424428208510707
ENSG00000173905	GOLIM4	-1.30041319387062	0.000325023584623438	0.00427780853150517
ENSG00000171724	VAT1L	1.71301240871852	0.000327009518791131	0.00430071527791519
ENSG00000162437	RAVER2	-1.32044035170376	0.000328705071500586	0.00431977152479164
ENSG00000138834	MAPK8IP3	1.45737933214178	0.000329729133081892	0.00432998122438424
ENSG00000154639	CXADR	1.2614567093354	0.000330127808308071	0.00433120270310387
ENSG00000197265	GTF2E2	-1.27721727183399	0.000330316634966707	0.00433120270310387
ENSG00000131437	KIF3A	1.21317717806801	0.000332017557789631	0.00434472677660402
ENSG00000135269	TES	-1.35300012683353	0.000332092085504783	0.00434472677660402
ENSG00000161682	FAM171A2	1.65736315905854	0.000331720700428589	0.00434472677660402
ENSG00000134690	CDCA8	-1.61360996871496	0.000335364694921028	0.00438426770569146
ENSG00000135144	DTX1	1.89538811358271	0.000335655050488309	0.00438479133068919
ENSG00000145220	LYAR	-1.54921484987998	0.000340080041241398	0.00443928626115262
ENSG00000104833	TUBB4A	3.08390097857132	0.00034049434276145	0.00444138488197697
ENSG00000142945	KIF2C	-1.40361245210269	0.000341091506767302	0.00444586385085536
ENSG00000176769	TCERG1L	6.74085989446858	0.000342911609809681	0.0044662643722275
ENSG00000163040	CCDC74A	-1.75187005513418	0.000344025891492877	0.00447744841543256
ENSG00000136854	STXBP1	1.13056046657704	0.000344750594044072	0.00448354929952788
ENSG00000213923	CSNK1E	1.22489808457413	0.000345638872014214	0.00448945761920601
ENSG00000264364	DYNLL2	1.13816296926649	0.000345717452238207	0.00448945761920601
ENSG00000091651	ORC6	-1.4305545535458	0.000347646872339481	0.0045111688219578
ENSG00000102226	USP11	1.32513470311521	0.000353822366026404	0.00458790540936384
ENSG00000168275	COA6	-1.52011549084517	0.000354325762582258	0.00459103454801479
ENSG00000175093	SPSB4	1.4309802090597	0.000354986359288553	0.00459311535338561
ENSG00000278266		1.85348097734745	0.000355010742578155	0.00459311535338561
ENSG00000137261	KIAA0319	2.32354259765596	0.000360161412241287	0.0046563155864523
ENSG00000125703	ATG4C	-1.68507357665223	0.000360999255036841	0.00466370571514409
ENSG00000066735	KIF26A	1.37196868971841	0.000362697278942334	0.0046821893386233
ENSG00000131269	ABCB7	-1.44795227571377	0.000364465479712068	0.00469573089996624
ENSG00000198963	RORB	-3.58740071525317	0.000364167812760371	0.00469573089996624
ENSG00000204580	DDR1	1.46934457525792	0.000364550406664807	0.00469573089996624
ENSG00000104313	EYA1	-1.41123639497546	0.000368040408818826	0.00473720197038074
ENSG00000091127	PUS7	-1.48948518993354	0.000368449491626902	0.00473898545838478
ENSG00000144736	SHQ1	-1.47804089685575	0.000369396212797367	0.00474767634320196
ENSG00000101972	STAG2	-1.2711810501311	0.00037023605020846	0.00475156205136416
ENSG00000109107	ALDOC	-2.21218966329821	0.000370660950394392	0.00475156205136416
ENSG00000114631	PODXL2	1.28871785802989	0.000370723413974113	0.00475156205136416
ENSG00000153046	CDYL	-1.46731080166104	0.000370783498356822	0.00475156205136416
ENSG00000104863	LIN7B	1.75925084469697	0.000371510145833252	0.00475739381192026
ENSG00000132879	FBXO44	1.58531108581651	0.000372926727522593	0.00476856234506627
ENSG00000189171	S100A13	-2.31818266765789	0.000372762117387823	0.00476856234506627
ENSG00000178105	DDX10	-1.28753830575645	0.000373605277670244	0.00477375437945101
ENSG00000182916	TCEAL7	1.09956037813009	0.00037422468689499	0.00477818372086474
ENSG00000019144	PHLDB1	1.67710780720665	0.00037474930438565	0.00478139716986732
ENSG00000179981	TSHZ1	1.38583409383636	0.000375262444884656	0.00478445961389331
ENSG00000166797	CIAO2A	-1.18467732291699	0.000376811887565895	0.00480072047009408
ENSG00000013293	SLC7A14	2.43092893565	0.000379368014346904	0.00482658242073159
ENSG00000198856	OSTC	-1.33692641636703	0.000379392852685661	0.00482658242073159
ENSG00000074590	NUAK1	3.354974769016	0.000384241591379461	0.00488472002742046
ENSG00000090924	PLEKHG2	1.35563155396296	0.000384714266841311	0.00488718239777091
ENSG00000249715	FER1L5	6.73669638503987	0.000388301427432026	0.00492917710561901
ENSG00000131873	CHSY1	-1.1346795344453	0.000389309634572925	0.00493839694311985
ENSG00000075218	GTSE1	-1.41319075764391	0.000391011747427497	0.00495639927021339
ENSG00000288876		-3.49166121376704	0.00039332354271782	0.00498209820775906
ENSG00000204371	EHMT2	1.38820786107295	0.000394102980441823	0.00498836417007215
ENSG00000118515	SGK1	-2.82100572475806	0.000394792628767658	0.00498988259073003
ENSG00000126005	MMP24OS	1.68948076259392	0.000394552641741565	0.00498988259073003
ENSG00000068400	GRIPAP1	1.39568644848322	0.000396464950314467	0.00500740663273889
ENSG00000132000	PODNL1	3.82849840021771	0.000400052547551314	0.00504585061368982
ENSG00000171320	ESCO2	-1.76319625373078	0.000400084855714988	0.00504585061368982
ENSG00000125166	GOT2	-1.10540175147098	0.000400457731545508	0.00504691981382317
ENSG00000160062	ZBTB8A	1.64915751771296	0.000401357431704961	0.00505462220604422
ENSG00000112759	SLC29A1	-1.23277097633153	0.00040477998352292	0.00509406303976618
ENSG00000244055		2.16541502889531	0.000406546494690953	0.00510658239419105
ENSG00000267060	PTGES3L	-2.01290300071931	0.000406649300142512	0.00510658239419105
ENSG00000271538		5.74199057481352	0.000406375115710629	0.00510658239419105
ENSG00000169925	BRD3	1.48080440614129	0.000408271510226359	0.00512328102875742
ENSG00000284606		6.64296968029284	0.000411804479292797	0.00516391615479686
ENSG00000112996	MRPS30	-1.1879089417158	0.000414968027247327	0.00519715271092059
ENSG00000280079		-1.49035799152166	0.000415048329865162	0.00519715271092059
ENSG00000105011	ASF1B	-1.56103618676584	0.000415876473685381	0.00520380290430037
ENSG00000121905	HPCA	6.63849287467652	0.000417120590845033	0.00521564490394239
ENSG00000186193	SAPCD2	-1.65966854601992	0.00042281163597976	0.00528303440734197
ENSG00000114529	C3orf52	-5.61407193418381	0.000427245360646604	0.00533357644886364
ENSG00000117519	CNN3	-1.34809773169503	0.000427485867557771	0.00533357644886364
ENSG00000197815		3.51863604835645	0.000427770002891507	0.00533357644886364
ENSG00000111196	MAGOHB	-1.152243514933	0.000430570336073446	0.00536467364675293
ENSG00000141505	ASGR1	2.50350834411526	0.000432216716832998	0.00538135923630452
ENSG00000078596	ITM2A	-3.55884361869205	0.000434994820700125	0.00540719370023524
ENSG00000105429	MEGF8	1.24306932927415	0.000435217668531322	0.00540719370023524
ENSG00000181924	COA4	-1.08213360333059	0.000435200630718163	0.00540719370023524
ENSG00000180891	CUEDC1	1.53666591244902	0.000436884568217465	0.00542405660243341
ENSG00000143952	VPS54	-1.51440420542553	0.000437771446733266	0.00543121827469785
ENSG00000101361	NOP56	-1.13847212103356	0.000439368978003936	0.00544332797501623
ENSG00000179292	TMEM151A	1.76463064131305	0.000439162936642528	0.00544332797501623
ENSG00000180573	H2AC6	-1.35109231369169	0.000439863832332707	0.00544560750162852
ENSG00000178665	ZNF713	1.63146994997111	0.000441148917778501	0.0054576601282795
ENSG00000112559	MDFI	-2.21390880288789	0.000442295815824491	0.00546413124232259
ENSG00000204934	ATP6V0E2-AS1	1.65543855947895	0.000441997235940327	0.00546413124232259
ENSG00000165434	PGM2L1	1.29496961170599	0.000446142886049804	0.00550389512522568
ENSG00000182518	FAM104B	-1.4497756042131	0.000445866797533422	0.00550389512522568
ENSG00000136828	RALGPS1	1.35259851837089	0.000448745699685271	0.0055321091956978
ENSG00000101255	TRIB3	1.31542760475558	0.000449330901005689	0.00553542807582113
ENSG00000184178	SCFD2	-1.78143409091638	0.000450226830398168	0.00554256754386163
ENSG00000107371	EXOSC3	-1.24824312858858	0.000451527099730737	0.00555222180173664
ENSG00000204130	RUFY2	1.27456840149546	0.000451644940488338	0.00555222180173664
ENSG00000204381	LAYN	-2.31563807037294	0.00045244447086798	0.0055581502388957
ENSG00000108840	HDAC5	1.50282941509107	0.000453301126953202	0.00556477164818934
ENSG00000285904		4.25285887369008	0.00045483361616835	0.00557967457145459
ENSG00000163110	PDLIM5	-1.20589973336856	0.000455224761014761	0.00558056498492413
ENSG00000142686	C1orf216	1.47481294405379	0.000458294914803253	0.00561427294931706
ENSG00000106261	ZKSCAN1	1.41683928215283	0.000458926938230117	0.00561808672530761
ENSG00000089195	TRMT6	-1.29824867100366	0.000460573033750034	0.00563430056231361
ENSG00000183696	UPP1	1.53465995210155	0.000462569128604909	0.00565477040816524
ENSG00000253785		-2.21424174651432	0.000464838328764081	0.0056785480078725
ENSG00000165443	PHYHIPL	-1.79925052745147	0.000465522231179732	0.00568293968348888
ENSG00000138640	FAM13A	1.54945349935596	0.00046719011657656	0.00569932901266587
ENSG00000197859	ADAMTSL2	-2.43717399850482	0.000468664851051033	0.00571334089124009
ENSG00000117143	UAP1	-1.18438967325175	0.00046920060313337	0.0057158944128584
ENSG00000005022	SLC25A5	-1.20367865506123	0.000473936938123781	0.00576557450142528
ENSG00000165244	ZNF367	-1.55616589732851	0.000473683505877464	0.00576557450142528
ENSG00000146410	MTFR2	-1.78774680707054	0.000478126656923663	0.00580047325206048
ENSG00000245694	CRNDE	1.14769447074539	0.000478122087775297	0.00580047325206048
ENSG00000260941	LINC00622	3.14289824896038	0.000478130116221905	0.00580047325206048
ENSG00000262454	MIR193BHG	4.32320730782708	0.000477647107950554	0.00580047325206048
ENSG00000125755	SYMPK	1.37127209157319	0.000479070964791955	0.0058038486592154
ENSG00000138346	DNA2	-1.52251081832049	0.000478980720978956	0.0058038486592154
ENSG00000087245	MMP2	-1.26538656187407	0.000481735506321208	0.00582806809373959
ENSG00000116489	CAPZA1	-1.3331648058524	0.000481707101536712	0.00582806809373959
ENSG00000167178	ISLR2	1.39116271387777	0.000484098411663143	0.00585182633768313
ENSG00000185513	L3MBTL1	2.13595600578662	0.000484367404363543	0.00585182633768313
ENSG00000124302	CHST8	2.00095998172799	0.000484735560803747	0.00585223814897315
ENSG00000013810	TACC3	-1.18884833332494	0.000485479924597846	0.0058550534170635
ENSG00000159840	ZYX	1.52083392549975	0.000485637208299649	0.0058550534170635
ENSG00000168393	DTYMK	-1.25978927692976	0.000486621246498251	0.00586288239075403
ENSG00000143816	WNT9A	6.54328713128707	0.000488449180591396	0.00588086099353958
ENSG00000129474	AJUBA	-2.68812981897608	0.00049213460570588	0.00591709953517886
ENSG00000183520	UTP11	-1.10078771048911	0.000491984351709149	0.00591709953517886
ENSG00000176142	TMEM39A	-1.55712527332945	0.000494323913157012	0.00593934589210188
ENSG00000088986	DYNLL1	-1.11179221823507	0.000495396625529809	0.00594815495958273
ENSG00000169607	CKAP2L	-1.53805610110282	0.000496708263408739	0.00595981873862623
ENSG00000111231	GPN3	-1.27426758517817	0.000499459193933387	0.00598872427058527
ENSG00000114686	MRPL3	-1.28829576079409	0.000501311277303956	0.00600682007921388
ENSG00000145365	TIFA	-1.59348292052632	0.000504561272915502	0.00604162978737783
ENSG00000060688	SNRNP40	-1.18032316516621	0.00050582555097394	0.00605263114888079
ENSG00000204525	HLA-C	-1.85113734671399	0.00050827740303266	0.00607781812035914
ENSG00000011638	LDAF1	1.99411463484549	0.000509209421005375	0.0060848094387259
ENSG00000152455	SUV39H2	-1.34189482627981	0.000510593602909225	0.00609719068559223
ENSG00000165501	LRR1	-1.48077218091113	0.000514779688397689	0.00614299085923074
ENSG00000136878	USP20	1.60209523786481	0.000517856070457162	0.00617549533170086
ENSG00000111885	MAN1A1	-1.61690699053618	0.000521184983048789	0.00621096498846849
ENSG00000166450	PRTG	-1.46776747294544	0.000521719244049678	0.00621310517828841
ENSG00000132563	REEP2	1.35436696407391	0.000523644510974827	0.00621963543465881
ENSG00000135439	AGAP2	1.5162568575617	0.000523628619701071	0.00621963543465881
ENSG00000172244	C5orf34	-1.81776955450207	0.000522705267023856	0.00621963543465881
ENSG00000198931	APRT	-1.15982022745604	0.000523687764934453	0.00621963543465881
ENSG00000144381	HSPD1	-1.13841319207199	0.000524468684302736	0.00622468998076919
ENSG00000026652	AGPAT4	1.25492396715851	0.000527164227528082	0.00624821579014678
ENSG00000117595	IRF6	-3.6590070522078	0.000526865312472056	0.00624821579014678
ENSG00000160213	CSTB	-1.2083019654674	0.000527916883296008	0.00624904597668659
ENSG00000168899	VAMP5	-3.14512422296003	0.000527947713523013	0.00624904597668659
ENSG00000101180	HRH3	2.36096253036515	0.00052906875956691	0.00625179178576395
ENSG00000126603	GLIS2	1.69480272350574	0.000529516049640842	0.00625179178576395
ENSG00000146826	TRAPPC14	1.26572698604955	0.000529964082763983	0.00625179178576395
ENSG00000188185		2.14666745071138	0.000528844921045141	0.00625179178576395
ENSG00000271717		3.88381834383955	0.000529824751026952	0.00625179178576395
ENSG00000136982	DSCC1	-1.35521552795673	0.000530707728588072	0.00625635127147096
ENSG00000242593		-2.15013457396237	0.000537111115508048	0.00632758071383321
ENSG00000279159		2.24740998672809	0.000537634620667969	0.00632949145488002
ENSG00000109084	TMEM97	-1.47192233997767	0.000538054007998657	0.00633017468913397
ENSG00000101608	MYL12A	-1.12794112325833	0.000540006157035598	0.0063488777576843
ENSG00000168824	NSG1	1.13971120235876	0.000541535638935365	0.0063625897537691
ENSG00000205356	TECPR1	1.53787695904376	0.000542140291966735	0.00636542468811881
ENSG00000089101	CFAP61	3.54969569011051	0.000546091393260959	0.00640510229188298
ENSG00000259863		5.72918864749139	0.000546250874761569	0.00640510229188298
ENSG00000128708	HAT1	-1.37450394105399	0.000547560174409266	0.00641615995672343
ENSG00000011332	DPF1	1.46815527263527	0.000551600077445308	0.00645917791222387
ENSG00000072422	RHOBTB1	1.27625757889092	0.000559616506662618	0.00654867198645006
ENSG00000180198	RCC1	-1.42737758236177	0.000561774632809821	0.00656953806245823
ENSG00000167325	RRM1	-1.11688200361385	0.000562343881565272	0.00657180795014039
ENSG00000203760	CENPW	-1.43244920278659	0.00056476547976026	0.00659570778296015
ENSG00000198589	LRBA	-1.13043928330981	0.000570992410109915	0.00666398736862458
ENSG00000142303	ADAMTS10	6.59348511461647	0.000571442224540435	0.00666479686384777
ENSG00000154898		6.52577547024035	0.000574023734768131	0.00669045095520168
ENSG00000011021	CLCN6	1.3173709454008	0.000575950444131905	0.00670844406935021
ENSG00000079150	FKBP7	-1.47161962695346	0.000577443955666132	0.00672137090721548
ENSG00000011260	UTP18	-1.10769693916688	0.000578991473558396	0.0067304397039124
ENSG00000177108	ZDHHC22	3.40921664732465	0.00057880209561293	0.0067304397039124
ENSG00000211459		1.70754956573861	0.000579751466173965	0.00673480516209252
ENSG00000184254	ALDH1A3	-1.43997441806143	0.000581379847534743	0.00674924597025423
ENSG00000155366	RHOC	1.20769379233303	0.000584034590100393	0.00677109063492964
ENSG00000164182	NDUFAF2	-1.55644536749484	0.000583666326909228	0.00677109063492964
ENSG00000183287	CCBE1	2.22881251912114	0.000585134188892372	0.00677935232871466
ENSG00000165689	ENTR1	-1.25914814171475	0.000586326210386038	0.00678867320128395
ENSG00000146109	ABT1	-1.31630096980336	0.0005879015433525	0.00680241693292542
ENSG00000197647	ZNF433	1.71003471774409	0.000588777923146105	0.0068080605001145
ENSG00000132463	GRSF1	-1.09928940452007	0.000595407747211242	0.00688018002351355
ENSG00000153113	CAST	-1.29556059497476	0.00059615980640979	0.006884329260835
ENSG00000079332	SAR1A	-1.02535535606573	0.000599928631755342	0.00691417748098031
ENSG00000171408	PDE7B	-3.01820833841652	0.000599756879413844	0.00691417748098031
ENSG00000175581	MRPL48	-1.13247281178811	0.000599453314896174	0.00691417748098031
ENSG00000116157	GPX7	-1.44354247473956	0.000601138095102693	0.00692356157134055
ENSG00000115541	HSPE1	-1.26780882905616	0.000604928056008658	0.00696263448433618
ENSG00000004455	AK2	-1.07606215132839	0.000607160624559837	0.00698374249575786
ENSG00000113460	BRIX1	-1.31365292469821	0.000611013193658463	0.00702344430873291
ENSG00000138018	SELENOI	-1.20171346390503	0.000612701802872751	0.00703823618539334
ENSG00000111445	RFC5	-1.58788361643407	0.000614451420460735	0.00705370903252369
ENSG00000005238	ATOSB	1.27307913002359	0.00061876604788408	0.00709813219334301
ENSG00000287760		2.95485449856514	0.000619131521373908	0.00709813219334301
ENSG00000144040	SFXN5	1.81032135964916	0.00062145377554543	0.0071200962982373
ENSG00000115942	ORC2	-1.28418683454902	0.00062227213186578	0.00712481255295734
ENSG00000197857	ZNF44	1.53580730824257	0.000623364969745246	0.00713266331809093
ENSG00000164111	ANXA5	-1.04043871099183	0.000623918302465952	0.00713433474059957
ENSG00000107614	TRDMT1	-1.85163685947429	0.000625678004252803	0.00714421430673795
ENSG00000110042	DTX4	5.61855705759064	0.000626005763263087	0.00714421430673795
ENSG00000120693	SMAD9	-1.22706931425059	0.00062569199362992	0.00714421430673795
ENSG00000280254		2.61848647292384	0.000629511238703573	0.00717954289037057
ENSG00000137547	MRPL15	-1.29402616592662	0.0006311453993201	0.00719349714072186
ENSG00000198417	MT1F	2.09622011030628	0.000631808870843058	0.00719637698272346
ENSG00000125485	DDX31	-1.52632310515767	0.000632342967580329	0.00719778044579091
ENSG00000164326	CARTPT	1.55351097125599	0.000635740889114012	0.00723175902305147
ENSG00000167861	HID1	1.60502797090191	0.000638610927897276	0.00725969255996397
ENSG00000136824	SMC2	-1.41124770563193	0.000643282893127932	0.00730806077938723
ENSG00000169019	COMMD8	-1.87602901107689	0.000644665424149471	0.00731902067417397
ENSG00000143845	ETNK2	2.02927672644222	0.000649243063743671	0.00736621761053214
ENSG00000182667	NTM	3.98041287323436	0.000650217200830557	0.00737249509653702
ENSG00000057294	PKP2	-1.89440811867567	0.000651562641379085	0.00738297176693325
ENSG00000157680	DGKI	1.64727986980284	0.000655700878588189	0.00742506011060626
ENSG00000162188	GNG3	4.60618473313899	0.000656897716287212	0.00743380761881097
ENSG00000137135	ARHGEF39	-1.98595295332511	0.000657457668591397	0.00743534114808528
ENSG00000064687	ABCA7	1.87681982868609	0.000658302338334903	0.00744009055674247
ENSG00000141425	RPRD1A	-1.19336666816068	0.000660616098437793	0.00746142670047277
ENSG00000141622	ARK2C	1.27176803494008	0.00066688280726667	0.00752250677250323
ENSG00000168913	ENHO	1.87290284806571	0.000666663878137838	0.00752250677250323
ENSG00000072818	ACAP1	2.39970405196829	0.000667985618594657	0.00753009785491712
ENSG00000254162		3.16261758402853	0.000672322719928524	0.00757411537473176
ENSG00000175611	ERCC6L2-AS1	1.76651705247023	0.000675200933565587	0.00760165164151797
ENSG00000248323	LUCAT1	4.75926269837678	0.000677962737992297	0.00762784280292168
ENSG00000277998	EIF3EP3	-1.15192852039906	0.000680246445707045	0.00764862467002312
ENSG00000154719	MRPL39	-1.2471788983969	0.000681490482041227	0.00765769741141643
ENSG00000204392	LSM2	-1.14762231799951	0.000683321507928992	0.00767335011275646
ENSG00000177363	LRRN4CL	4.17487856447857	0.000686516774393507	0.00770348068515342
ENSG00000223891	OSER1-DT	1.50716779225651	0.000686884166583493	0.00770348068515342
ENSG00000175606	TMEM70	-1.45304223066235	0.000687862334916396	0.00770951528027218
ENSG00000167103	PIP5KL1	1.77740184289296	0.000690111806173831	0.00772772449768801
ENSG00000214194	SMIM30	-1.29479082612179	0.000690369268117464	0.00772772449768801
ENSG00000048544	MRPS10	-1.14137073441757	0.000691200526970223	0.00773208865355323
ENSG00000106803	SEC61B	-1.17347602662525	0.000692795733344899	0.00774191851350966
ENSG00000141510	TP53	-1.12709646362634	0.000692963136726975	0.00774191851350966
ENSG00000158042	MRPL17	-1.17201029577741	0.00070079894818134	0.00782447162156834
ENSG00000164086	DUSP7	-1.78412425820949	0.000701645262800465	0.00782893102785894
ENSG00000174442	ZWILCH	-1.14543251023247	0.000702201110144891	0.00783014579727447
ENSG00000233143		6.43028130280015	0.000703609728112037	0.00784086209737065
ENSG00000099625	CBARP	2.05123865958639	0.000704967969965231	0.00785100374942842
ENSG00000146674	IGFBP3	1.41733881383859	0.000707649067102829	0.0078740676964688
ENSG00000235300	SKAP1-AS2	5.7862183774745	0.000707937927956294	0.0078740676964688
ENSG00000116717	GADD45A	1.36470920170704	0.000709411063269367	0.00788044578716092
ENSG00000261052	SULT1A3	4.85154231643037	0.000709309168901632	0.00788044578716092
ENSG00000157734	SNX22	2.52866996197173	0.000710013919355128	0.00788214438483088
ENSG00000102393	GLA	-1.39475007615844	0.000711612380684664	0.00789488643751358
ENSG00000120645	IQSEC3	4.45577049673374	0.00071621888039075	0.00792811445732952
ENSG00000135679	MDM2	-1.26339613198074	0.000717322834505497	0.00792811445732952
ENSG00000139793	MBNL2	-1.6638380949462	0.000716015875365733	0.00792811445732952
ENSG00000152439	ZNF773	1.80134269964829	0.000717300669605663	0.00792811445732952
ENSG00000156876	SASS6	-1.41691120199405	0.000717163994598396	0.00792811445732952
ENSG00000272405		3.78261091620566	0.000716145568667204	0.00792811445732952
ENSG00000162654	GBP4	-3.25443518810987	0.000717997919516788	0.00793057222830712
ENSG00000180611	MB21D2	1.79588266128546	0.000724118370555307	0.00799313523338871
ENSG00000177000	MTHFR	1.30863366880891	0.000727434054584093	0.00802467869534266
ENSG00000170017	ALCAM	-1.11166397563577	0.000728685873495753	0.00803342928376249
ENSG00000123095	BHLHE41	4.22409737864382	0.000733675042699111	0.00808043442479616
ENSG00000155657	TTN	1.62220755987299	0.000733872084133502	0.00808043442479616
ENSG00000180525	LOC124900286	3.42312167556118	0.000735724792536754	0.00809574555003697
ENSG00000002549	LAP3	-1.19731970993978	0.000736464337868568	0.00809879615240525
ENSG00000184619	KRBA2	1.28681351253653	0.000740395096192381	0.00813691423782819
ENSG00000102034	ELF4	-2.47162406967319	0.000742528105523599	0.00815075892656699
ENSG00000104472	CHRAC1	-1.44188700019039	0.000742585411964889	0.00815075892656699
ENSG00000130024	PHF10	-1.21804467627886	0.000744024748700818	0.00815633638782286
ENSG00000203879	GDI1	1.15260705871721	0.000743999684887249	0.00815633638782286
ENSG00000152217	SETBP1	1.61645624120906	0.000748481257989773	0.00820005921042205
ENSG00000225649	LOC100506474	6.48964990791685	0.00075027905917836	0.00821461784917906
ENSG00000272619		5.62728402612657	0.000755858785395517	0.0082705397892309
ENSG00000133863	TEX15	-1.81761489453038	0.000756884856436058	0.00827659732524773
ENSG00000288093		3.01263200194228	0.000758861079951798	0.00829303081634161
ENSG00000161547	SRSF2	-0.980556068213484	0.000763539429814776	0.00833895494482247
ENSG00000182324	KCNJ14	2.08093095825517	0.000769484696894398	0.00839864979451468
ENSG00000232472	EEF1B2P3	-1.06665092523577	0.000770662033295565	0.00840626245284664
ENSG00000099889	ARVCF	1.37695905097378	0.000772453950115881	0.0084205652135221
ENSG00000166313	APBB1	1.19458235867854	0.00077548957604213	0.00844839949820027
ENSG00000256269	HMBS	-1.30077272332114	0.00077843564565901	0.0084752241396237
ENSG00000187122	SLIT1	4.20674298289236	0.000783081927065758	0.00852051503002357
ENSG00000183856	IQGAP3	-1.41247174041423	0.000784318189824881	0.00852866918023108
ENSG00000154127	UBASH3B	3.18595317476978	0.000786297427255485	0.00854488730189924
ENSG00000124207	CSE1L	-1.07969008310455	0.000792277092085802	0.00860453198955925
ENSG00000161981	SNRNP25	-1.19252768849468	0.000792811904392521	0.00860500553974485
ENSG00000215417	MIR17HG	-1.5896896859546	0.000793633519465633	0.00860858946996839
ENSG00000184661	CDCA2	-1.58095846489875	0.000798984718808772	0.00866127122777974
ENSG00000099834	CDHR5	5.65346766010151	0.00080322536007591	0.00870185643649338
ENSG00000107566	ERLIN1	-1.22683131052104	0.000810872635551511	0.00877927492558181
ENSG00000136937	NCBP1	-1.15183819133722	0.000814248882156752	0.00881038413688819
ENSG00000196421	C20orf204	2.69281692148588	0.000819529244042564	0.00886204524514669
ENSG00000175264	CHST1	3.99824238641234	0.000821806746682657	0.00888119098604984
ENSG00000279066		4.18338956043733	0.000825080021796754	0.00891106770766679
ENSG00000265185		-2.09634569133698	0.00082733124041202	0.00892987595165605
ENSG00000146197	SCUBE3	1.88430968191392	0.000835223629955116	0.00900951203790254
ENSG00000070366	SMG6	1.91848375601671	0.000838158666456952	0.00903560831938024
ENSG00000176428	VPS37D	1.40417117681329	0.000838705182831655	0.0090359393559932
ENSG00000128266	GNAZ	1.50957558455059	0.000841855893794732	0.00906430949446596
ENSG00000184611	KCNH7	3.28741369248942	0.000843059881136045	0.00907169717305973
ENSG00000176533	GNG7	1.39354470150567	0.000843783294154137	0.00907390776365388
ENSG00000113569	NUP155	-1.10074424928234	0.000847846911309012	0.00911201361491489
ENSG00000155561	NUP205	-1.00767506290494	0.000848894613239294	0.00911767984961739
ENSG00000083457	ITGAE	-1.41410321946691	0.000855411210768675	0.0091820426410819
ENSG00000184922	FMNL1	2.02573055953928	0.000856554190701745	0.00918305771891871
ENSG00000232611		2.1677752249886	0.000856447996008181	0.00918305771891871
ENSG00000095380	NANS	-1.45409828371567	0.000862857083309987	0.00923932175148188
ENSG00000260236		2.04157155160068	0.000862537353066706	0.00923932175148188
ENSG00000289476		6.40025808208645	0.000871466959088732	0.00932581441008944
ENSG00000149926	TLCD3B	1.7616973798809	0.000872733290602531	0.00933366409326931
ENSG00000135316	SYNCRIP	-1.01944809717767	0.000876405008902906	0.00936150179631775
ENSG00000285184		1.71317838873929	0.000876281882935583	0.00936150179631775
ENSG00000166199	ALKBH3	-1.23460757629364	0.0008777433930684	0.00937008455805743
ENSG00000132313	MRPL35	-1.23236340990875	0.000879480735889761	0.00937720239276739
ENSG00000170279	C7orf33	5.62569877204782	0.000879048012747464	0.00937720239276739
ENSG00000196267	ZNF836	1.69267471286791	0.000883013220762872	0.00940913966017275
ENSG00000123737	EXOSC9	-1.19564768157752	0.00088393626471156	0.00941324953508639
ENSG00000130741	EIF2S3	-1.02255489515061	0.00089156337030004	0.00948328654514425
ENSG00000204843	DCTN1	1.1473463266888	0.000891595669588571	0.00948328654514425
ENSG00000242802	AP5Z1	1.31198160709988	0.000893073488734359	0.00949324112600031
ENSG00000065183	WDR3	-1.26442342536236	0.000897028979298607	0.00952950494806125
ENSG00000007174	DNAH9	4.88632629840338	0.000901931713673079	0.00956998168390369
ENSG00000198242	RPL23A	-1.22148297293932	0.000901695130598948	0.00956998168390369
ENSG00000205085	GARIN1A	3.24652079941701	0.000903973047270531	0.00958583525549949
ENSG00000113140	SPARC	-1.05588034547906	0.000907151342882968	0.00961371882917352
ENSG00000123908	AGO2	-1.08077287118529	0.000907856334780887	0.00961537319993445
ENSG00000107140	TESK1	1.69476260513822	0.000914338828246993	0.00967817981464098
ENSG00000108861	DUSP3	1.06640630860427	0.000918355881472318	0.00971482991040584
ENSG00000132535	DLG4	1.49660304016762	0.000932093447678425	0.00985420218251698
ENSG00000125351	UPF3B	1.40968187264847	0.0009338030421125	0.00985538817240623
ENSG00000257704	INAFM1	1.43150255759287	0.000933893387726586	0.00985538817240623
ENSG00000287769	LOC124902204	2.34582372600875	0.000933712456262525	0.00985538817240623
ENSG00000139926	FRMD6	-1.34934368430416	0.000934654136286307	0.00985747812129051
ENSG00000120675	DNAJC15	-1.12423705549644	0.000935829258944023	0.00986393318783478
ENSG00000110881	ASIC1	1.31136223391565	0.00093952196193839	0.00989690061890362
ENSG00000124802	EEF1E1	-1.21700050689858	0.000940103251719909	0.00989707257429649
ENSG00000163602	RYBP	-1.09297686108032	0.000942348740838391	0.00991475389910326
ENSG00000115159	GPD2	-1.47413631517927	0.000951459747989999	0.0100046049611577
ENSG00000227398		1.83268835075697	0.000957026328432638	0.0100571009127072
ENSG00000120539	MASTL	-1.23558736596811	0.000960780276795393	0.0100904969357924
ENSG00000132639	SNAP25	1.22172809098614	0.000962560676953165	0.0101031383696019
ENSG00000004777	ARHGAP33	1.82034899027458	0.000965577532788184	0.0101287348619062
ENSG00000172197	MBOAT1	-2.23104092467261	0.000969836818817673	0.0101673257881795
ENSG00000126461	SCAF1	1.30086123070794	0.000973778718438215	0.0102025452090913
ENSG00000114850	SSR3	-1.13903525335388	0.000980192789514794	0.0102636086591274
ENSG00000130304	SLC27A1	1.50945359937893	0.000985925276767221	0.0103174665462414
ENSG00000160447	PKN3	-2.21548633210618	0.000997552614659678	0.0104329114648407
ENSG00000135902	CHRND	-2.73322879129651	0.00099906121258861	0.010442454846138
ENSG00000147872	PLIN2	-1.19660326850259	0.000999855090528968	0.0104445208562233
ENSG00000117280	RAB29	-1.43861265911855	0.00100237421442378	0.0104645956425958
ENSG00000168411	RFWD3	-1.23438223828546	0.00100512560964502	0.0104870699402986
ENSG00000144278	GALNT13	-2.31772811035527	0.00101203219553241	0.0105528452388909
ENSG00000225127	LINC00237	-2.62271704451944	0.00101718602628524	0.0106002765071177
ENSG00000179299	NSUN7	-2.43139937290006	0.00102271513863399	0.0106515599278182
ENSG00000196923	PDLIM7	1.35911473955023	0.0010258309826001	0.0106776631926254
ENSG00000023697	DERA	-1.2632018820013	0.00102736047683185	0.0106872332738363
ENSG00000140575	IQGAP1	-1.24324481860478	0.00102832857035485	0.0106909554275823
ENSG00000230454		3.88159629325384	0.001042315841661	0.0108299459752179
ENSG00000104812	GYS1	-1.45170205191139	0.00104671718833501	0.0108692304121237
ENSG00000164172	MOCS2	-1.34263743705236	0.00104872735386491	0.0108836527162355
ENSG00000085276	MECOM	-1.89381952631359	0.00105089897538994	0.0108997325345654
ENSG00000106089	STX1A	1.38745061482825	0.00105445394326379	0.0109301326497604
ENSG00000164051	CCDC51	-1.37326811493034	0.00105564237141834	0.0109359805218843
ENSG00000130021	PUDP	-1.15630801775608	0.00106010533244889	0.0109757241216547
ENSG00000254996	ANKHD1-EIF4EBP3	2.03229201692852	0.00107120157432113	0.0110840574004475
ENSG00000134775	FHOD3	1.95771340617751	0.00107410726870938	0.0111075626524503
ENSG00000064102	INTS13	-1.37219876891291	0.00107547675406172	0.0111076337360907
ENSG00000159648	TEPP	2.67009976254474	0.00107582411284796	0.0111076337360907
ENSG00000188610	FAM72B	-3.02009710665971	0.00107628407925802	0.0111076337360907
ENSG00000260583	LINC00515	2.93524927862314	0.00107665042150257	0.0111076337360907
ENSG00000197948	FCHSD1	1.79321529382765	0.00108130744962976	0.0111491135389135
ENSG00000133056	PIK3C2B	1.31118276050303	0.00108936347062314	0.0112189707691806
ENSG00000138622	HCN4	5.44540256130759	0.00108883892815597	0.0112189707691806
ENSG00000197498	RPF2	-1.1037172143749	0.00109628322440943	0.01128360136616
ENSG00000177335	LINC02904	2.58071039596685	0.00110396261188109	0.0113559700733605
ENSG00000122694	GLIPR2	1.19071018896344	0.00110576252290403	0.0113678097865216
ENSG00000188643	S100A16	-3.989253890097	0.00110804124245149	0.0113845551233227
ENSG00000092531	SNAP23	-2.5136097658004	0.00111112881662997	0.0113909417286163
ENSG00000101745	ANKRD12	1.24080853661113	0.00110939085614039	0.0113909417286163
ENSG00000108830	RND2	1.14095504113357	0.00111012435443274	0.0113909417286163
ENSG00000142687	KIAA0319L	1.34171422375424	0.00111126380946485	0.0113909417286163
ENSG00000164091	WDR82	1.26920214870307	0.0011157773726175	0.011423838698722
ENSG00000215105		1.88813741857798	0.00111548208251028	0.011423838698722
ENSG00000027075	PRKCH	1.32051078935251	0.00111824736820736	0.0114280662575247
ENSG00000130787	HIP1R	1.66035980470741	0.00111798687889177	0.0114280662575247
ENSG00000131153	GINS2	-1.24575412302552	0.00111945208916043	0.0114280662575247
ENSG00000155961	RAB39B	1.24847050166783	0.00111929988582667	0.0114280662575247
ENSG00000189007	ADAT2	-2.27191147116872	0.00111911446670963	0.0114280662575247
ENSG00000246451		2.55726018671017	0.00112023048457251	0.01142935214254
ENSG00000173442	EHBP1L1	1.32303428725741	0.00112296628624196	0.0114505956940551
ENSG00000141068	KSR1	2.04732149073017	0.00112387211401189	0.0114515958607675
ENSG00000147202	DIAPH2	-1.68021526844567	0.00112437178219661	0.0114515958607675
ENSG00000112837	TBX18	-2.4185770556737	0.00112764032026336	0.0114745727411769
ENSG00000151892	GFRA1	3.23053127019088	0.00112793779314457	0.0114745727411769
ENSG00000166685	COG1	1.42400090322884	0.00113028088001232	0.011491735610015
ENSG00000250471	GMPSP1	-1.69205041541106	0.00113525038907083	0.0115355663084355
ENSG00000082397	EPB41L3	6.3194892874278	0.0011471219080677	0.0116494386003073
ENSG00000128833	MYO5C	-2.17418170789902	0.0011536183286648	0.0117018447490156
ENSG00000285091		3.75522294608632	0.00115353206923984	0.0117018447490156
ENSG00000139131	YARS2	-1.35214569537964	0.00116913803935341	0.0118524075077506
ENSG00000115414	FN1	-1.16439553290052	0.00117302890532327	0.011884974183605
ENSG00000224004	ATP5F1CP1	-2.03922768981041	0.0011779045929091	0.0119274755251916
ENSG00000138668	HNRNPD	-0.981349636486835	0.00118085935160336	0.0119504876495596
ENSG00000115875	SRSF7	-1.01014884571709	0.00118974040313919	0.0120195342457857
ENSG00000152467	ZSCAN1	2.17206908114337	0.00118839200323027	0.0120195342457857
ENSG00000196975	ANXA4	-1.45615016497999	0.00118925027676333	0.0120195342457857
ENSG00000074855	ANO8	1.81701708980873	0.00119053201348922	0.0120205993154491
ENSG00000004139	SARM1	1.47647305151046	0.00119206998169804	0.0120222693951562
ENSG00000105472	CLEC11A	1.65239574162991	0.00119138426482244	0.0120222693951562
ENSG00000118473	SGIP1	1.21806990187327	0.00120149542118713	0.0121103548839793
ENSG00000124212	PTGIS	2.85124494047353	0.00121221831995116	0.012211409159807
ENSG00000171587	DSCAM	6.32501114971717	0.00121645219380997	0.012232956102849
ENSG00000196569	LAMA2	6.32501114971717	0.00121645219380997	0.012232956102849
ENSG00000259905	PWRN1	6.32501114971717	0.00121645219380997	0.012232956102849
ENSG00000062038	CDH3	4.7418042167176	0.00121930353679863	0.012254595156419
ENSG00000129534	MIS18BP1	-1.74810847982265	0.00122469642403014	0.0123017385069725
ENSG00000242173	ARHGDIG	1.6952490064595	0.00122570600639527	0.0123048239656346
ENSG00000140374	ETFA	-1.15219206445983	0.00122816487211865	0.0123224468669957
ENSG00000177674	AGTRAP	-1.87325058817024	0.0012298108819794	0.0123318987009245
ENSG00000137285	TUBB2B	1.01188849381324	0.00123416767477757	0.0123685064798361
ENSG00000093009	CDC45	-1.20124930389073	0.00123779500777182	0.012397766121296
ENSG00000126756	UXT	-1.03121165285381	0.00124079983054947	0.0124207608180375
ENSG00000058600	POLR3E	-1.26601253142107	0.00124507945715394	0.0124564831127486
ENSG00000236540		2.34487682250828	0.00124647144361652	0.0124632915235583
ENSG00000141337	ARSG	2.583701853121	0.00125310107297528	0.0125224327418032
ENSG00000196159	FAT4	-1.42056212860342	0.00125699096498439	0.0125541435145933
ENSG00000132405	TBC1D14	2.35376848030021	0.0012603371287813	0.0125803907817612
ENSG00000131732	ZCCHC9	-1.27101200572358	0.00126186056787981	0.0125884245034844
ENSG00000286456		-1.52460656037414	0.00126976229122305	0.0126600431517617
ENSG00000053372	MRTO4	-1.11002015917756	0.00127089871949584	0.0126641659659432
ENSG00000010244	ZNF207	-1.09288779382363	0.00127671891339023	0.012714930031137
ENSG00000278828	H3C10	-2.35306599556713	0.00127844897509211	0.0127249256509452
ENSG00000165490	DDIAS	-1.27184896851844	0.00128603478784189	0.0127931615067656
ENSG00000147274	RBMX	-0.965009367489336	0.00129015818327955	0.0128268961717884
ENSG00000006118	TMEM132A	1.41163245525866	0.001298376214175	0.0129012787974576
ENSG00000185519	FAM131C	2.59712924734479	0.00130276844727848	0.0129375837071567
ENSG00000101098	RIMS4	2.00554646158646	0.00130719410157287	0.0129741791905685
ENSG00000168779	SHOX2	-1.3859899455976	0.00131144424159158	0.0130057177829418
ENSG00000177301	KCNA2	6.28743588217756	0.00131185656595834	0.0130057177829418
ENSG00000112029	FBXO5	-1.79102827583133	0.00131839560887364	0.0130631528711812
ENSG00000163346	PBXIP1	1.16115633441706	0.00132171903029145	0.013088679464469
ENSG00000051341	POLQ	-1.64224184718047	0.00132845170758743	0.0131404952080839
ENSG00000169851	PCDH7	2.72423965726067	0.00132798312948432	0.0131404952080839
ENSG00000173064	HECTD4	1.11093920806295	0.00134562469620393	0.0133028518217271
ENSG00000183354	KIAA2026	1.23153609275439	0.00135712688323255	0.0134014367195421
ENSG00000188227	ZNF793	1.22927491817777	0.00135698308848668	0.0134014367195421
ENSG00000243449	C4orf48	1.55776724679195	0.00135928336744619	0.0134151695948858
ENSG00000117500	TMED5	-1.38098542131561	0.00136528055199284	0.0134667706699384
ENSG00000144580	CNOT9	-1.0525715814331	0.00136677001010121	0.0134738756538847
ENSG00000197256	KANK2	-1.21500780150047	0.00136918435860689	0.0134900852610098
ENSG00000112237	CCNC	-1.15747219033154	0.00137375945398321	0.0135204232575065
ENSG00000136574	GATA4	-1.23924092494212	0.00137380713542423	0.0135204232575065
ENSG00000171241	SHCBP1	-1.55702231407456	0.00137808681950155	0.0135549269534128
ENSG00000147454	SLC25A37	-1.35910586824951	0.00138081544989493	0.0135741442487427
ENSG00000035862	TIMP2	0.966358535883134	0.00138669014151837	0.0135863254132409
ENSG00000091879	ANGPT2	1.95704810070933	0.00138496035066691	0.0135863254132409
ENSG00000115423	DNAH6	6.28119911189778	0.00138412179396316	0.0135863254132409
ENSG00000172986	GXYLT2	-1.83523654700495	0.00138542157939992	0.0135863254132409
ENSG00000184956	MUC6	3.04184863915816	0.0013867079483317	0.0135863254132409
ENSG00000198586	TLK1	-1.16489676482918	0.00138525007361551	0.0135863254132409
ENSG00000178741	COX5A	-1.02497638178802	0.00139271033991468	0.0136375068388068
ENSG00000258366	RTEL1	6.27881263322241	0.00139359303964629	0.013638526742192
ENSG00000122566	HNRNPA2B1	-0.972234268722968	0.00139634118662574	0.0136522228988556
ENSG00000261888		4.71706445837917	0.00139721553114361	0.0136522228988556
ENSG00000285863		2.86758890511963	0.00139733049763947	0.0136522228988556
ENSG00000171159	BBLN	1.34349464537058	0.00140406676174551	0.013710391043622
ENSG00000074800	ENO1	-1.08623932790719	0.00141074193177338	0.0137678981397249
ENSG00000183454	GRIN2A	6.33458848022275	0.0014120759995176	0.0137732446322658
ENSG00000184154	LRRC51	1.99769182516259	0.0014148073629351	0.0137922066688353
ENSG00000134146	DPH6	-1.74741615074868	0.00141622227898497	0.0137983214033697
ENSG00000240184	PCDHGC3	2.32930244684656	0.00141867017292056	0.0138144880985116
ENSG00000128641	MYO1B	-1.24389676024931	0.00142466039523053	0.0138651115575825
ENSG00000134202	GSTM3	-1.02283299935436	0.00143036555039601	0.0139129060032411
ENSG00000199364	RNA5SP327	3.89218096598042	0.00143673007403503	0.0139670574011907
ENSG00000112357	PEX7	-1.45615662600935	0.00143784725410686	0.0139701653895973
ENSG00000133131	MORC4	-3.58355701055237	0.0014433493821275	0.0140158505965131
ENSG00000111145	ELK3	-1.19805040695828	0.00145135430034029	0.0140857754201447
ENSG00000167491	GATAD2A	-1.06970244107458	0.00145287988612456	0.0140927740006257
ENSG00000138363	ATIC	-1.11423533911414	0.00146450493015037	0.0141976742481318
ENSG00000151474	FRMD4A	1.55612940864261	0.00147067408868333	0.0142495955119218
ENSG00000082515	MRPL22	-1.17981552154746	0.00147451285584167	0.0142788923209698
ENSG00000124782	RREB1	-2.22251269109499	0.00147927605426868	0.0143091981881164
ENSG00000269978		3.97330425004945	0.00147896743758845	0.0143091981881164
ENSG00000106003	LFNG	-2.19336424618031	0.00148150963960953	0.0143169626430306
ENSG00000123427	EEF1AKMT3	-1.81584681075782	0.0014817132818709	0.0143169626430306
ENSG00000232434	AJM1	1.96550076910692	0.00148366872879312	0.0143279541295468
ENSG00000164970	FAM219A	1.21407071815207	0.00149198558987353	0.0144003325418207
ENSG00000123219	CENPK	-1.52901069503057	0.00149337007057541	0.0144057582028304
ENSG00000156398	SFXN2	-1.84136617273186	0.00149469229702517	0.0144105776881051
ENSG00000165626	BEND7	1.42728134587305	0.00149903664042958	0.0144445125781328
ENSG00000232098		2.05431945271	0.00150334075147481	0.0144780226961714
ENSG00000153253	SCN3A	1.17278457108846	0.00150504078705055	0.0144784758415989
ENSG00000161888	SPC24	-1.32471280202387	0.00150437157519217	0.0144784758415989
ENSG00000279685	MAPT-IT1	4.53100263071342	0.00150689014400214	0.0144883103966133
ENSG00000213462	ERV3-1	1.63679542110344	0.00150851017662227	0.0144959304849528
ENSG00000130347	RTN4IP1	-1.45602907358617	0.00150940289933506	0.0144965570123638
ENSG00000280422		3.02805987120091	0.00151493276129328	0.0145416943081291
ENSG00000165632	TAF3	1.66838360524281	0.00151678004850789	0.0145445081483609
ENSG00000198794	SCAMP5	1.18957974614368	0.00151688642465209	0.0145445081483609
ENSG00000164949	GEM	-2.18941083700862	0.00152125186377849	0.0145783862963193
ENSG00000198157	HMGN5	2.16043328828171	0.00153422121407339	0.0146946348978336
ENSG00000111728	ST8SIA1	1.78878176797433	0.0015361181203655	0.014696732513688
ENSG00000129159	KCNC1	1.65565247522901	0.00153553042224835	0.014696732513688
ENSG00000204175	GPRIN2	4.43303552466624	0.00154467591457144	0.014770541851235
ENSG00000269343	ZNF587B	-1.4142107034984	0.00154708519569463	0.0147855092515977
ENSG00000067225	PKM	-1.11231177756331	0.00155212730813671	0.0148256086062917
ENSG00000164338	UTP15	-1.23465056972414	0.0015584458508399	0.014877849817446
ENSG00000146731	CCT6A	-0.963449117346442	0.00156693494884579	0.014950744245033
ENSG00000270641	TSIX	2.67892710084363	0.00156805479443082	0.0149532846428085
ENSG00000253626	EIF5AL1	-1.92433085204127	0.00157249881437963	0.0149875050219273
ENSG00000282870		2.28130730426777	0.00157400315413506	0.0149936852931691
ENSG00000130589	HELZ2	1.87696378812838	0.00157617386968707	0.0150062031789012
ENSG00000058056	USP13	-1.15794632782463	0.00157753745189634	0.0150110272038675
ENSG00000279133		2.00473426897199	0.00157905817413064	0.0150173404421392
ENSG00000167470	MIDN	1.19143693378431	0.00158341238554785	0.0150505795822177
ENSG00000132953	XPO4	-1.20072931208172	0.00158707912236505	0.015077251662468
ENSG00000167110	GOLGA2	1.41422081013287	0.00158976389889898	0.0150945712633671
ENSG00000187479	C11orf96	-1.38627217645191	0.00159889732340122	0.0151730678826341
ENSG00000166881	NEMP1	-1.27048504482323	0.00161158771043536	0.0152852157614546
ENSG00000131435	PDLIM4	-1.49849095745246	0.00161497738755539	0.0153072395279797
ENSG00000235609		6.28193215958682	0.00161565737454244	0.0153072395279797
ENSG00000272338		-2.12266665004592	0.00162483363950211	0.0153858571334043
ENSG00000089820	ARHGAP4	1.80402677838887	0.00162587206162558	0.0153870715449892
ENSG00000185818	NAT8L	1.23994644243997	0.00162671860379724	0.0153870715449892
ENSG00000176723	ZNF843	2.11151436027355	0.00163316911001274	0.0154397498484637
ENSG00000181544	FANCB	-2.06189469787942	0.00164106789071122	0.0155060557224807
ENSG00000012963	UBR7	-1.34341794769915	0.00164386628973069	0.0155241238078179
ENSG00000279204		5.44951998384392	0.00164598646035899	0.0155357709119444
ENSG00000125531	FNDC11	1.82849972792497	0.00164841401933395	0.0155486788391083
ENSG00000229407		1.88648335756833	0.00164912919757182	0.0155486788391083
ENSG00000124783	SSR1	-1.04506966232509	0.00165607264093139	0.0156057453059904
ENSG00000159063	ALG8	-1.02746880263682	0.00165700939995877	0.0156061777787515
ENSG00000168079	SCARA5	5.4674247662807	0.0016590314757905	0.0156168261111757
ENSG00000133169	BEX1	1.16533461869289	0.0016631371222871	0.0156386667247586
ENSG00000175792	RUVBL1	-0.981878716190796	0.00166230363436659	0.0156386667247586
ENSG00000075914	EXOSC7	-1.14048048093024	0.00166517795001707	0.0156494567212441
ENSG00000223745		1.37657040598247	0.00166833390757362	0.0156707095940346
ENSG00000139324	TMTC3	-1.33748001141795	0.00167221443679767	0.0156987419634628
ENSG00000276700	RNA5-8SN4	4.5439906294238	0.00167502077346347	0.0157166651898946
ENSG00000100994	PYGB	1.27567963180456	0.00168129389108752	0.015738613430081
ENSG00000101445	PPP1R16B	-1.68466418908902	0.00167983323608217	0.015738613430081
ENSG00000197063	MAFG	1.0463938651092	0.00168185205737593	0.015738613430081
ENSG00000255717	SNHG1	-1.51480786991017	0.00167836667233461	0.015738613430081
ENSG00000259218	LINC00928	3.05017617196171	0.00168176665106029	0.015738613430081
ENSG00000101204	CHRNA4	6.29686424244849	0.00168470738153175	0.01575691612903
ENSG00000103888	CEMIP	3.41590552645114	0.00168807392973728	0.0157799781756337
ENSG00000166046	TCP11L2	3.18868391198878	0.00169903087234842	0.0158739321716264
ENSG00000180957	PITPNB	-1.05734895018725	0.00170418963747068	0.0159136428940359
ENSG00000101138	CSTF1	-1.07934161646533	0.00170803744815092	0.0159410761943036
ENSG00000143727	ACP1	-1.10275125214721	0.00171493410272217	0.0159884063924891
ENSG00000264350		-1.21662245181108	0.00171419790975159	0.0159884063924891
ENSG00000273066		1.85662401549292	0.00171587092282984	0.0159886312904964
ENSG00000164038	SLC9B2	-1.51950248029488	0.00172820428797699	0.0160928753232083
ENSG00000164647	STEAP1	-4.20335834755704	0.00172889549938795	0.0160928753232083
ENSG00000181143	MUC16	6.22503918501334	0.00173542795804652	0.0161451019485178
ENSG00000160838	LRRC71	6.18127507458665	0.00173679594242437	0.0161492522926699
ENSG00000116574	RHOU	1.10968118410368	0.00174369278973386	0.0162047799949908
ENSG00000236279	CLEC2L	6.15386370519815	0.00175620986499907	0.0163124519698058
ENSG00000118257	NRP2	1.71845503075341	0.0017579948258073	0.0163203780384166
ENSG00000182912		-1.53918555700245	0.00175967930609058	0.0163273633919993
ENSG00000007541	PIGQ	1.22041332651207	0.00176264161134045	0.0163461915020974
ENSG00000237125	HAND2-AS1	-1.04147169332589	0.00176741495633433	0.0163817858227856
ENSG00000179922	ZNF784	1.5740090254276	0.001783145269822	0.0165133958542
ENSG00000185608	MRPL40	-1.14989352455534	0.00178349954082351	0.0165133958542
ENSG00000187860	CCDC157	1.49504287794342	0.00178667767450597	0.016534083202322
ENSG00000185127	C6orf120	-1.18930077199835	0.00178854463252401	0.0165426213688255
ENSG00000136444	RSAD1	-1.03476245583862	0.00179131442311854	0.0165594966037945
ENSG00000084092	NOA1	-1.2164896082277	0.00180261679336588	0.0166464106411089
ENSG00000144045	DQX1	-1.44495877543599	0.00180221718948131	0.0166464106411089
ENSG00000113811	SELENOK	-1.00308984730524	0.00180500465553238	0.0166596794286703
ENSG00000189195	BTBD8	1.75280086020714	0.0018098902629591	0.0166959755800514
ENSG00000141456	PELP1	1.46772483219667	0.00181915133037154	0.0167725752660256
ENSG00000116473	RAP1A	-1.29341041513379	0.00182022108272213	0.0167736101668208
ENSG00000112319	EYA4	-1.70668646515734	0.00182137105312467	0.0167753828121125
ENSG00000100626	GALNT16	1.46399662120833	0.0018232626437795	0.0167839805537201
ENSG00000251602	MTA1-DT	1.89183838837768	0.00182927937920886	0.0168305231958933
ENSG00000187522	HSPA14	-1.22788485643045	0.0018303596175498	0.0168316219318832
ENSG00000101236	RNF24	1.25395881256003	0.0018317942528291	0.016835976768657
ENSG00000086475	SEPHS1	-1.02403569266609	0.00183415295196934	0.0168488156332454
ENSG00000196295		1.35867031947588	0.00184014151463555	0.0168949680573299
ENSG00000100416	TRMU	-1.19394291449558	0.00184587242706939	0.0169322443559201
ENSG00000168476	REEP4	-1.51561521101769	0.00184613464549648	0.0169322443559201
ENSG00000172915	NBEA	-1.03542319390892	0.00184736515791707	0.0169346639646212
ENSG00000134901	POGLUT2	-1.36316360624494	0.00184967264486018	0.0169469484271238
ENSG00000197696	NMB	-1.38919688521229	0.00185077209219714	0.016948157611662
ENSG00000125445	MRPS7	-1.09654903390829	0.00185593621790945	0.0169865677457355
ENSG00000132603	NIP7	-1.01153002489455	0.00185742982169149	0.0169913606351914
ENSG00000289438		2.41212486678207	0.00186138015892993	0.0170186104510097
ENSG00000135519	KCNH3	2.59032007979217	0.00186632905920859	0.0170549569427314
ENSG00000171793	CTPS1	-1.05620286806709	0.00186822929444551	0.0170634206361295
ENSG00000106484	MEST	1.48909700160197	0.0018756924929312	0.0171226582027977
ENSG00000111300	NAA25	-1.13797686349065	0.00187760775831622	0.0171312149532206
ENSG00000163528	CHCHD4	-1.267381421572	0.00187928256953068	0.0171375700432267
ENSG00000160058	BSDC1	1.19498339378587	0.00188173682893189	0.0171510227727517
ENSG00000153561	RMND5A	-1.07251022602522	0.00188616734570466	0.0171824646708551
ENSG00000255458	SMIM14-DT	2.5643288735086	0.00189352513707205	0.0172405266898275
ENSG00000164100	NDST3	2.42797952564911	0.00189580814855937	0.0172433889649341
ENSG00000179364	PACS2	1.10707533698654	0.0018952668606151	0.0172433889649341
ENSG00000136720	HS6ST1	-1.2892612033215	0.00191102260941518	0.0173727525021977
ENSG00000147459	DOCK5	-1.68402080355315	0.0019170090424283	0.0174181350649684
ENSG00000116017	ARID3A	-1.4140686717331	0.0019207339523309	0.0174429328029719
ENSG00000008256	CYTH3	1.05929081035733	0.00193753231084275	0.0175858773887648
ENSG00000171208	NETO2	-1.21333746575916	0.00193948596387108	0.0175858773887648
ENSG00000262050		2.39594825996912	0.00193921204997174	0.0175858773887648
ENSG00000210049		2.22364456610138	0.00194208194299463	0.0176003059893326
ENSG00000108604	SMARCD2	-1.02258840929994	0.00194666578666342	0.0176193350401298
ENSG00000172733	PURG	1.31271675810125	0.00194711423105119	0.0176193350401298
ENSG00000232320		2.0902738165731	0.00194719903172116	0.0176193350401298
ENSG00000049239	H6PD	1.33438860662131	0.00195523601241233	0.0176738000337664
ENSG00000153237	CCDC148	2.80799667212764	0.00195489873233724	0.0176738000337664
ENSG00000235034	C19orf81	1.96346517131582	0.00196255233608484	0.0177307848496824
ENSG00000130433	CACNG6	4.53357001905537	0.00196497708977503	0.0177435405457108
ENSG00000067560	RHOA	-1.03856100215782	0.00196681535456611	0.0177509898924725
ENSG00000151287	TEX30	-1.5143260359516	0.00197420301313005	0.0178084904140125
ENSG00000225921	NOL7	-1.06631639798514	0.00197905002947848	0.0178430254330438
ENSG00000008300	CELSR3	1.05829872038336	0.00199366334184554	0.0179655321103139
ENSG00000159128	IFNGR2	-1.14282415036273	0.00200029257979409	0.0180160027829475
ENSG00000275367		2.60268440601499	0.00200526041218884	0.0180514655193854
ENSG00000163704	PRRT3	1.52383184365955	0.0020066685038747	0.0180548633029671
ENSG00000237676		-4.16215258418064	0.0020180483494142	0.0181479317171652
ENSG00000102452	NALCN	6.18221973241104	0.00203233390684799	0.0182576540411093
ENSG00000221990		1.69785057313596	0.00203160449249161	0.0182576540411093
ENSG00000005884	ITGA3	1.66482867999511	0.00203501025130325	0.0182629659745545
ENSG00000140519	RHCG	3.73537483438094	0.0020345220083814	0.0182629659745545
ENSG00000165629	ATP5F1C	-0.937155308548608	0.00204020729064244	0.0183002310893365
ENSG00000254470	AP5B1	1.51973466424729	0.00204592235965426	0.0183421023011378
ENSG00000166012	TAF1D	-1.06811905930797	0.00204929559317089	0.0183629463944591
ENSG00000101974	ATP11C	-1.48183342186735	0.00205313454205853	0.0183879401369026
ENSG00000165355	FBXO33	-1.38194613516075	0.00206365463402573	0.0184727142968129
ENSG00000067704	IARS2	-0.978338395344002	0.0020677528362576	0.0184810684620207
ENSG00000148948	LRRC4C	5.36808494901664	0.00206759737886628	0.0184810684620207
ENSG00000197093	GAL3ST4	1.35248116737491	0.00206736930225725	0.0184810684620207
ENSG00000138675	FGF5	4.09442131921382	0.00207158564317396	0.0185058833743608
ENSG00000112394	SLC16A10	-2.07113592716748	0.00207528875480202	0.018520075601947
ENSG00000113739	STC2	-2.70176842201041	0.00207505721116402	0.018520075601947
ENSG00000196154	S100A4	-3.70989794135673	0.00207702038877432	0.0185260912273669
ENSG00000184838	PRR16	-4.16088290897064	0.00207947112624574	0.0185385115468565
ENSG00000286311		2.26916281529485	0.0020995333306931	0.0187078458225238
ENSG00000171552	BCL2L1	1.18453216966027	0.00210636794961759	0.0187592037322831
ENSG00000212719	LINC02693	1.63737019253751	0.0021114723165854	0.0187855622356237
ENSG00000276045	ORAI1	-1.62521084566096	0.00211088326341194	0.0187855622356237
ENSG00000083642	PDS5B	-1.09843524947382	0.00211440859472226	0.0187925975455832
ENSG00000136527	TRA2B	-1.15832788928287	0.00211382100432731	0.0187925975455832
ENSG00000119333	DYNC2I2	-1.06563973758147	0.00211593803409305	0.0187966544022526
ENSG00000183098	GPC6	-1.28707472072476	0.00212294070316899	0.0188493032124249
ENSG00000214655	ZSWIM8	1.44873104606188	0.00213038139310416	0.0189057858380946
ENSG00000156384	SFR1	-1.77141647514329	0.00213405201909467	0.0189287712762027
ENSG00000138092	CENPO	-1.2181751600739	0.00213883857981701	0.0189607809773573
ENSG00000171792	RHNO1	-1.20230613049291	0.00213982555041873	0.0189607809773573
ENSG00000119508	NR4A3	-3.67839302403622	0.0021420124545004	0.0189609773511562
ENSG00000178202	POGLUT3	-1.00598077642253	0.00214184187425175	0.0189609773511562
ENSG00000058085	LAMC2	4.53707426961412	0.00214372729594252	0.0189642449919215
ENSG00000108557	RAI1	1.36657336987516	0.00214562927126318	0.0189642449919215
ENSG00000140525	FANCI	-1.05451254602801	0.00214556750770658	0.0189642449919215
ENSG00000198513	ATL1	1.33233330410707	0.00215297094015381	0.0190195385424178
ENSG00000146950	SHROOM2	2.56474859887119	0.0021568124355072	0.0190438710913383
ENSG00000103042	SLC38A7	1.13124104325614	0.00216668418519018	0.0191213972575121
ENSG00000180667	YOD1	-1.16598889255755	0.00217115919715363	0.0191512421025868
ENSG00000111669	TPI1	-0.959870791828352	0.00217468213444071	0.019163018929141
ENSG00000230461	PROX1-AS1	-1.8116875021893	0.00217410094063548	0.019163018929141
ENSG00000235903	CPB2-AS1	2.5883597952819	0.00217672145170631	0.0191713455962751
ENSG00000112773	TENT5A	1.11845592918857	0.00217935645550796	0.0191849077324565
ENSG00000143819	EPHX1	1.46578402002436	0.00218702406914636	0.0192427361342571
ENSG00000023041	ZDHHC6	-1.20665503482158	0.0021903806711579	0.0192625946773816
ENSG00000167315	ACAA2	-0.962427978849473	0.0022024631228993	0.0193591314535624
ENSG00000129810	SGO1	-1.29939759134281	0.00221229895287204	0.0194358340302971
ENSG00000013503	POLR3B	-1.29524802565933	0.00222015475171877	0.0194950731531876
ENSG00000106144	CASP2	-1.07984242005659	0.00222427824912014	0.0195214961763961
ENSG00000113532	ST8SIA4	3.06713784951646	0.00223818452979896	0.0196042582965091
ENSG00000155189	AGPAT5	-1.23717455724329	0.0022350332602722	0.0196042582965091
ENSG00000170275	CRTAP	-1.09723474639481	0.00223789897923303	0.0196042582965091
[truncated: 819 more rows]
