# Supplementary material for: ASCL1 Is Involved in the Pathogenesis of Schizophrenia by Regulation of Genes Related to Cell Proliferation, Neuronal Signature Formation, and Neuroplasticity
Source: Int J Mol Sci. 2023 Oct 30;24(21):15746. doi: 10.3390/ijms242115746 (PMC10648210; doi:10.3390/ijms242115746)
Supplement: Supplementary file 1 [file ijms-24-15746-s001.zip › Table S6 Chip-seq Data.xlsx]

## Sheet: Лист1
Gene Symbol	Transcription factor ChIP-seq data
CHGB	REST_HC116_ENCODE
DKK3
ASPHD1
NYAP2
ECSIT
NEFM
DLGAP3
NEFH
ACTL6B
NMNAT2
RPH3A
SCRT2
NSG2
DPP10
CELF4
GRID1
SEZ6L
SRRM3
ST8SIA3
PDE2A
PTPRR
FAM57B
PTPRN
SLC7A14
SCGN
CARTPT
CPLX2
CPLX1
MARCH11
CNTN1
PODXL2
GDAP1L1
OPRM1
VGF
CHGA
CADPS
STARD4	TCF7L2_HEK293_ENCODE
ISL1
DKK1
CRABP2
S100A10
NR1D2
MLLT10
PAM
HOXD8
SH3BGRL2
DUSP6
INCENP
RARB
LRRC28
DACH1
PHLDA1
KCNH2
AGTPBP1
DNMT1
SCRT2
ZNF428
MAFB
RCAN3
ITGB5
MTCL1
ADAMTS9
GRID1
DNAJC7
HSD17B12
TBX3
MGAT4A
ZNF608
THSD7A
KIFAP3
ISLR2
OLMALINC
SYMPK
TNRC18
CALM3
CD320
ROBO2
ENC1
MNT
DCPS
VEGFA
CCNG2
RAMP1
NEUROG2
CCND1
HIST1H2AC
TMOD1
NANOS1
MSX2
LMO4
RELL1
NDRG2
IDH1
ARHGAP29
SMAD6
LIN28B
CPS1
BAMBI
SLC2A1
SIX1
HEBP2
CPXM1
VCAN
TBC1D4
EEF1D
IGDCC3
LEF1
PRTG
MXI1
IGBP1
TAF15
ARID3B
PDE10A
DPYSL3	GATA2_ENDOTHELIAL_CELL_OF_UMBILICAL_VEIN
PRKCH
ISL1
DKK1
DDX39A
ORAI3
S100A11
S100A10
JAG1
SFXN3
PAM
HOXD8
BTG1
ECSIT
MECOM
CSRP1
TRIM5
DUSP6
RARB
STX3
PHLDA1
AGTPBP1
IGFBP3
ERF
FBLIM1
ATXN1
RBPMS
NSG1
TNPO2
RANGAP1
TRIM56
ABLIM1
CCDC85B
CCL2
TBX3
UNC79
AQP1
ZNF608
FTH1
ARL6IP5
PDK1
PPP1R3B
TRIB2
MAOA
MYL12A
PCDH17
OLMALINC
TSPAN8
TNRC18
YES1
ENC1
GAB2
PRICKLE1
NUP188
LOXL2
RGS4
TMEM144
BASP1
TGM2
PDZD7
GGT5
PRNP
ARHGAP29
PRR7
SIX1
KRT80
IGBP1
ARID3B
DPYSL3	GATA3_SK-N-SH_ENCODE
ISL1
DKK1
C7
S100A11
S100A10
NR1D2
SFXN3
PAM
ECSIT
RNF152
DUSP2
RARB
LRRC28
COL3A1
IGFBP3
FRMD6
FBLIM1
ATXN1
TNPO2
RANGAP1
ABLIM1
CCL2
TBX3
MAB21L1
ZNF608
ARL6IP5
TRIB2
EPB41
PCDH17
TNRC18
BANP
PDE3A
CLDN12
POPDC2
PLEKHA2
RGS4
COTL1
PDZD7
ISOC2
ARHGAP29
PLCXD3
PRR7
SIX1
ETV1
KRT80
GNG2
CNTFR	CBX2_K652
CHGB
DKK3
IL20RA
C7
FAT1
DCHS1
PAM
HOXD8
CDKN1C
HRK
ELN
SH3BGRL2
PAX5
RARB
MDFI
NDUFA4L2
CHRND
ATCAY
DACH1
SESN3
AGTPBP1
FBLIM1
ATXN1
ANKRD29
RBPMS
NSG1
ITGB5
ATP7A
KCNJ8
TBX3
IMPDH1
MGAT4A
NT5C1A
MAB21L1
MKI67
SLC35D3
TSPAN8
IGF2
SDC1
ROBO2
PTPRN
ENC1
SORCS1
GAL
ARHGEF3
NEDD9
PRICKLE1
CUX2
FKBP1B
NEUROG2
ARHGAP36
CCND1
NRCAM
TMOD1
PDZD4
GRK3
GNAO1
BAMBI
SIX6
NAV2
SSTR2
VCAN
DDC
LEF1
IGFBPL1
GNG2
ARID3B
MAP1A	ASCL1_ChIP-atlas
LRP3
LINC02348
NSG2
TAF3
RAMP1
NANOS1
PDE3A
TUBB4B
PDE10A
DDIT4
DUS4L-BCAP29
AGTPBP1
BNIP3
PRELID1
ARID3B
EFHC1
GGT5
PARP9
SCIRT
CADPS
PRRC2B
ATP1A3
BANP
OLMALINC
ISOC2
CHRND
SKIL
IGF2
DPP7
H2AC6
SLC18A1
POPDC2
S100A11
NYAP2
PHLDA1
LOC100129175
RANGAP1
LZTS1
MAZ
MAFB
DBH
FZD5
SORCS1
CCDC9
HEBP2
TBX3
EFNB2
FAM162A
PLEKHA2
LINC00682
CPLX2
RIMS4
THSD7A
GALNT13
PPP1CA
EGR1
ESF1
NEFM
KCNH2
TRIM56
ISL1
CFAP68
NDRG2
CCNG2
PPP1R9B
TBC1D4
