# Supplementary material for: ASCL1 Is Involved in the Pathogenesis of Schizophrenia by Regulation of Genes Related to Cell Proliferation, Neuronal Signature Formation, and Neuroplasticity
Source: Int J Mol Sci. 2023 Oct 30;24(21):15746. doi: 10.3390/ijms242115746 (PMC10648210; doi:10.3390/ijms242115746)
Supplement: Supplementary file 1 [file ijms-24-15746-s001.zip › Table S7 DisGeNet Data.xlsx]

## Sheet: Лист1
GENE_SYMBOL	Disease
ATP1A3	Bipolar Disorder
DBH
ATP1A1
ADD3
CPLX2
CPLX1
NRGN
RGS4
RIMS1
GRK3
CUX2
CSRP1
NEFL
NEFM
THSD7A
SLC18A1
S100A10
TGM2
GRID1
ST8SIA2
MTHFR
SEZ6L
PHETA1
DUSP6
VEGFA
PLCXD3
GAP43
GAL
DLG2
PDE10A
VGF
PPP1R1B
ATF5
SHANK2
ITGA9
KCNH2	Colonic Neoplasms
KDM5B
DNMT1
LEF1
SLC2A1
IGF2
MTHFR
MKI67
TYMS
NDRG2
VEGFA
GAP43
MECOM
CCND1
ATP7A
MCM2
BRD4
PRNP	Depressive Disorder
GPX1
MAOA
GRID1
MTHFR
ATP1A3
CARTPT
DBH
OPRM1
CPLX2
CPLX1
DUSP6
VEGFA
STIP1
GAP43
GAL
VGF
NPY
FTH1
PPP1R1B
NEFM
SLC18A1
S100A10
CDKN1C	Schizophrenia
DAZAP1
BTG1
GRIK5
NRGN
PPP1R9B
RIMS3
CCND1
NEFL
SDF4
SLC18A1
TGM2
CHGB
KCNH2
SREBF1
GRID1
DIO3
SLC6A11
NAV1
PRKCA
OPRM1
DNM1
DKK3
GAP43
ADAM12
SHANK1
ADCYAP1R1
DNMT1
MAOA
NRXN2
CPLX2
CPLX1
PCDH17
EFNB2
NPY
PLXNA2
CCL2
IGF2BP2
JAG1
AUTS2
ST8SIA2
B3GAT1
IGF2
MTHFR
GNAO1
COL3A1
DLG2
PAH
PPP1R1B
SERPINI1
