# Supplementary material for: ASCL1 Is Involved in the Pathogenesis of Schizophrenia by Regulation of Genes Related to Cell Proliferation, Neuronal Signature Formation, and Neuroplasticity
Source: Int J Mol Sci. 2023 Oct 30;24(21):15746. doi: 10.3390/ijms242115746 (PMC10648210; doi:10.3390/ijms242115746)
Supplement: Supplementary file 1 [file ijms-24-15746-s001.zip › Table S8 STRING output.xlsx]

## Sheet: functional_enrichment_String
# background genes	# genes	Category	Term name	Description	Genes	p-value	FDR
138	49	COMPARTMENTS	GOCC:0032991	Protein-containing complex	MCM5, MYL12A, CCND1, SYMPK, ACTN4, LAMA5, JAG1, NASP, GNAO1, NOTCH3, P4HA1, UBE2S, ITGA9, MCM2, VCAN, LEF1, ITGA1, ITGB5, PLK1, COL3A1, CTNNA1, ELMO1, TYMS, TCP1, STK11, GNG2, PTN, RET, SMC4, WDR5, STIP1, ELN, DNMT1, GAB2, TGM2, EZR, NUP188, DNM1, PRNP, IGFBP3, SDC1, MYBBP1A, PSME1, INCENP, PRR5, FOXO3, IGF2, PRKCA, VEGFA	6.16E-7	0.0014
16	14	KEGG Pathways	hsa04151	PI3K-Akt signaling pathway	HGF, CCND1, LAMA5, ITGA9, ITGA1, ITGB5, STK11, GNG2, EPHA2, SGK1, FOXO3, IGF2, PRKCA, VEGFA	2.51E-5	0.0084
85	37	GO Biological Process	GO:0007166	Cell surface receptor signaling pathway	HGF, CCND1, EFNB2, ACTN4, LAMA5, JAG1, LMNB1, GNAO1, NOTCH3, ITGA9, LEF1, ITGA1, ITGB5, COL3A1, UBB, ELMO1, TCP1, STK11, GNG2, PTN, PRICKLE1, RET, ADAM15, EPHA2, FZD5, GAB2, VAV2, DNM1, S1PR3, SDC1, PSME1, FOXO3, IGF2, PRKCA, BAI1, YES1, VEGFA	8.23E-7	0.0106
12	11	KEGG Pathways	hsa04510	Focal adhesion	MYL12A, HGF, CCND1, ACTN4, LAMA5, ITGA9, ITGA1, ITGB5, VAV2, PRKCA, VEGFA	1.6E-4	0.0227
17	13	KEGG Pathways	hsa05200	Pathways in cancer	HGF, CCND1, LAMA5, JAG1, NOTCH3, LEF1, CTNNA1, GNG2, RET, FZD5, IGF2, PRKCA, VEGFA	1.4E-4	0.0227
43	22	Reactome Pathways	HSA-1266738	Developmental Biology	MYL12A, EFNB2, ITGA9, LEF1, ITGA1, COL3A1, CTNNA1, UBB, DOK4, RET, EPHA2, WDR5, GAB2, EZR, VAV2, DNM1, HIST1H2AC, PRNP, PSME1, FOXO3, PRKCA, YES1	5.03E-5	0.0284
16	14	Reactome Pathways	HSA-1474244	Extracellular matrix organization	LAMA5, P4HA1, ITGA9, VCAN, ITGA1, ITGB5, COL3A1, ADAM15, ELN, ADAM12, SDC1, LOXL2, P4HA2, PRKCA	2.51E-5	0.0284
90	35	Reactome Pathways	HSA-162582	Signal Transduction	HGF, CCND1, LAMA5, JAG1, GNAO1, NOTCH3, LEF1, PLK1, COL3A1, CTNNA1, UBB, ELMO1, STK11, TACC3, GNG2, PRICKLE1, RET, FZD5, GAB2, SGK1, ADAM12, VAV2, DNM1, S1PR3, HIST1H2AC, SDC1, PSME1, INCENP, PRR5, FOXO3, IGF2, RGS4, PRKCA, YES1, VEGFA	1.79E-5	0.0284
20	16	Reactome Pathways	HSA-69278	Cell Cycle, Mitotic	MCM5, CCND1, LMNB1, UBE2S, MCM2, PLK1, UBB, TYMS, FOXM1, SMC4, NUP188, HIST1H2AC, PSME1, INCENP, PRKCA, CDKN1C	1.31E-5	0.0284
24	16	Reactome Pathways	HSA-9006934	Signaling by Receptor Tyrosine Kinases	HGF, LAMA5, COL3A1, CTNNA1, UBB, ELMO1, GAB2, SGK1, ADAM12, VAV2, DNM1, PRR5, IGF2, PRKCA, YES1, VEGFA	6.65E-5	0.0284
11	10	KEGG Pathways	hsa05205	Proteoglycans in cancer	HGF, CCND1, ITGB5, FZD5, EZR, VAV2, SDC1, IGF2, PRKCA, VEGFA	3.5E-4	0.0293
