# Supplementary material for: ASCL1 Is Involved in the Pathogenesis of Schizophrenia by Regulation of Genes Related to Cell Proliferation, Neuronal Signature Formation, and Neuroplasticity
Source: Int J Mol Sci. 2023 Oct 30;24(21):15746. doi: 10.3390/ijms242115746 (PMC10648210; doi:10.3390/ijms242115746)
Supplement: Supplementary file 1 [file ijms-24-15746-s001.zip › Table S9 RXRA target genes.xlsx]

## Sheet: functional_enrichment_String
Gene	Log2FoldChange
CYP26A1	11.14
ABCA1	6.18
GABRB2	5.84
RARB	5.58
FNDC5	5.14
RUNX1T1	3.9
KCNB1	3.89
ZSCAN1	3.31
BRSK2	2.45
DNAJB5	1.82
DUSP4	1.52
NEAT1	1.36
OLMALINC	1.35
SREBF1	1.32
ZNF767P	1.29
TP53INP2	1.28
KAT6B	1.28
FXR1	-0.67
PDE12	-0.85
CNOT2	-0.89
KMT5A	-0.95
NUDT15	-1.01
FASN	-1.06
CTDSP1	-1.1
EARS2	-1.25
SMARCD2	-1.42
TCF7	-1.44
MDM2	-1.45
PCOLCE	-1.45
GPC6	-1.52
NFIC	-1.54
CDCA7L	-1.84
MBD2	-2.02
